# Supplementary material for: UCA1 lncRNA regulates γ-globin expression by modulating the miR-148b/BCL11A axis
Source: Life Sci Alliance. 2026 Jun 29;9(9):e202603620. doi: 10.26508/lsa.202603620 (PMC13315483; doi:10.26508/lsa.202603620)
Supplement: Supplementary file 1 [file LSA-2026-03620_SdataF1.xlsx]

## Sheet: Original Data
		1	1	1	1	1	1	2	2	2	2	2	2
ZNF22-AS1	1552422_at	3.60241245606443	3.83280882592823	3.24285935476894	4.0621180738091	3.62080851935657	3.62511266276133	3.50266338814142	3.59576794469202	3.59576794469202	3.44836392725435	3.5825878234785	3.61294923190565
FAM167A-AS1	1552448_a_at	2.98174705628179	2.8247937792295	3.03077908441335	2.82373875172489	2.70569615324895	3.09112457887585	2.89210404478802	2.7307057024399	2.69170138312247	3.04629467473478	2.75645714877126	2.69170138312247
LINC00161	1552466_x_at	2.23640599911629	2.17591335792354	2.39603679595177	2.05081230056012	2.01142730624763	2.16070369189796	2.11523731358193	2.03041081004481	2.39143359136308	2.4583092192833	2.0893450183474	2.15127553741541
DSCR10	1552467_at	6.75190431196855	6.71658254877629	6.68855238896641	6.53850066344888	6.83115815014599	6.70286510637416	6.72137596970454	6.99860411405232	6.70910053779682	6.75945787143126	6.77987128751925	6.74832905348203
LINC01547	1552528_at	6.23630982929411	6.32436761018178	6.2537830538105	6.20144322375002	6.4869573745705	6.20355805906846	6.29188503119725	6.43668319955788	6.34005563774666	6.34916554117189	6.65241506133799	6.39601544441631
LINC00308	1552604_at	3.83160644248492	3.75876107559926	3.77232136029824	3.90867102692284	3.66076690811462	3.85714187689021	3.91417686576192	4.16747596453776	3.67970748861068	3.62220507843911	3.81674836316304	4.01215121471141
FAM223A	1552607_at	3.86447053662704	3.938589657662	4.10627602049162	4.43872717634449	4.13182127756209	4.21892354922476	3.91613534374836	4.2161144151931	4.04984920831317	3.8092537244643	3.85970853156991	3.76513822371726
JMJD1C-AS1	1552665_at	4.04107827248133	3.98774605649679	4.07076398495433	3.89681963741418	4.16569038092026	4.0187215997232	3.78962542440212	3.94021640040117	4.03224581592649	4.0396304472036	4.11909428579491	3.97517166002132
DIRC1	1552674_at	2.17124072889938	2.21523012706625	2.28275490132474	2.33912925017811	2.25946389934754	2.25313636016386	2.18652197402423	2.40008550608957	2.36246254872784	2.21679052957074	2.13912683432054	2.14324345028538
TUBA3FP	1552698_at	5.22607316812911	5.31572796714555	5.18408641982381	5.34924641121016	5.28614635758371	5.31709084108792	5.20217369856651	5.03098804855503	5.00790863963989	5.06976087059962	5.26845321319552	5.40574899452109
SNHG7	1552729_at	5.87106742505256	5.86712296470838	5.77910706516033	5.64985953850146	5.63199599061285	5.83599911736828	5.73844759722189	5.80845940541886	5.74867378919894	5.75844255909284	5.85374224436322	5.67518441426422
DOCK8-AS1	1552755_at	3.68942916574528	3.85360717958244	3.66202989293913	3.64663922758363	3.77601432596034	3.81526318696926	3.81540937891805	3.66056857672533	3.81955534965005	3.78744611278137	3.65658246614475	3.78180200371104
LINC02904	1552793_at	3.22528182071779	3.39497543363415	3.34151589177245	3.32056865857968	3.36933911128397	3.22625742588391	3.25498976360952	3.33625572083332	3.20201071283663	3.21985614665074	3.1790302657778	3.25049209986834
LINC00311	1552856_at	2.88153752610886	3.12762360339635	2.76971238483249	3.42755266967677	3.05879870657833	2.86095554324586	3.09968571268872	3.04875253663071	3.2288669273207	3.126791914887	2.79826563213836	3.30254341566452
RUSC1-AS1	1552862_at	4.70056608724501	4.27356410289573	4.83171378099807	5.17014192496967	4.9039528215425	5.16723467467472	4.45363820961773	4.75731228196753	4.25901979050397	5.01650528221763	4.81468406575214	4.09290736011825
CIRBP-AS1	1552868_at	5.89086177060138	5.82727938322353	6.05364383967039	5.54629507062081	6.06390456896829	6.05042484715229	5.91908948467262	5.99396980176932	5.81226333865111	6.14742151614206	6.10396282697376	5.74435833637134
LINC00334	1552876_at	2.37231951397929	2.58836414165686	2.9028089533785	2.85363534129888	2.76164320604046	2.54937806201048	2.43334940993082	2.59518920595236	2.66549855324662	2.59278198292866	2.49999118296076	2.5742685407058
TRIM67-AS1	1552942_at	5.36615034432967	5.25636284234718	5.28226869405776	5.58352255051726	5.42413079667461	5.11770471805417	5.0985542553661	5.42246701747871	4.91335682307093	5.22747488247476	5.25710623397655	5.38065692819185
LINC02899	1552954_at	3.57068353610377	3.41993169909282	3.45133168961761	3.27239190035535	3.67683478600272	3.4906177475226	3.47706253016821	3.8808372406182	3.59683368643486	3.92629855765564	3.85300106162777	4.02600584939312
LINC00208	1552955_at	4.00780766051052	3.9688663775204	3.98958142778154	3.77287559307968	4.08559727889439	3.92992886915151	4.04398511873639	4.0475170970355	3.84008600888485	3.86535984552832	3.79192425111581	3.98137779097655
LINC02551	1552972_at	2.28738899059188	2.38670261813419	2.21664684490446	2.23383198612161	2.24462505943101	2.26344653474047	2.23627703503327	2.20216345863919	2.19313803890159	2.41670729237727	2.24066311310115	2.14027523334427
LINC00471	1552979_at	2.47923758960076	2.24375421120334	2.4412147496291	2.31507912756964	2.24941098548167	2.42667216595113	2.19692230528744	2.27689772832689	2.19442386959163	2.56427566280767	2.35144642843126	2.37294048797502
	1552987_a_at	2.12244357293387	2.20547454216367	2.34985270301106	2.15603120008386	2.33016822720939	2.37806581257159	2.10087681417011	2.15052031087924	2.44736062353301	2.20453223044038	2.21996913547899	2.20323705948183
SMCR5	1553020_at	3.63176364900181	3.46098624842314	3.52797321303061	3.60399602812903	3.67252746453234	3.6682755746384	3.68627003413592	3.81473133157687	3.30176531144627	3.5467676856414	3.4273910628676	3.31876645912799
DAOA-AS1	1553024_at	2.51913924333012	2.440365391046	2.31135974388763	2.41316951059745	2.26376419293386	2.27765363944425	2.52073547748962	2.14537298251604	2.45868377036207	2.42046752519946	2.33787392135607	2.14547537172385
CCDC197	1553053_at	4.39714532603751	4.41480289607542	4.31474115396531	4.21891907495662	4.37792318002395	4.33835193013779	4.29489327556984	4.34339088648034	4.26124597555087	4.58163886415523	4.5021535376775	4.3141154215834
C11orf40	1553086_at	2.33149910414252	2.31161260586436	2.45204928143979	2.21397935884588	2.51018228428601	2.63162283536253	2.53322976824201	2.98352488031794	2.90769759205816	2.52825818206056	2.80025753651441	2.5803237730122
CRMA	1553205_at	6.27365710244338	6.45886170251562	6.32361787704784	6.28035134510906	6.4912044793876	6.31325752795798	6.41143203122808	6.40993166373947	6.42952410235983	6.31818810664964	6.34102221441634	6.44816187304269
LINC00052	1553226_at	4.59397837897576	4.75180340164004	4.40640855832727	4.55763770997831	4.66766879113503	4.26708015614299	4.63596898334801	4.65119103104318	4.4898857608696	4.51171203900156	4.61309080453776	4.46916234242824
UMODL1-AS1	1553282_at	3.17779424478525	3.23205955798302	3.40421059689285	3.74896176589626	3.47024309506816	3.41431275994639	3.39090688444317	3.42673524964514	3.38958910781831	3.35638962344741	3.61961840546251	3.50381198325939
CD300LD-AS1	1553298_at	2.08821960209141	2.11710467295163	2.43490445162516	2.13814040002343	2.24642574759113	2.07847723713352	2.13244974916287	2.05156779139267	2.19901022905014	2.21825524145991	2.05340172877761	2.02050429463981
LINC02910	1553311_at	2.32905405606562	2.11040254029952	2.26998135227987	2.33128572020332	2.32918637711831	2.17835389853429	2.12111641767298	2.520677632552	2.3838196649781	2.42279097099201	2.27541084716015	2.53608320693274
BASP1-AS1	1553335_x_at	2.98547113462319	3.04129616348339	2.61613057484867	2.70098262219199	2.8968644714102	2.9270881761032	2.99297321122662	3.05752205108436	2.735300513761	2.7414046695884	3.12470086956461	2.8419939017845
LINC01600	1553363_at	3.21908847601184	3.16544526710636	3.35031089997699	3.23205955798302	3.26064804226136	3.29586107658419	3.29649776782316	3.12605542672685	3.20189948509225	3.16897680441901	3.22788850993676	3.10686259695231
LCAL1	1553413_at	4.5027960642698	4.2856350520677	4.41940087623656	4.18145636417106	4.23994262930117	3.93154696214903	4.25942403290173	4.19125675247482	4.23976526550294	4.50946379256106	4.04879162449615	3.87703119505503
LINC02873	1553417_at	3.15724883972467	3.24876393001215	3.24876393001215	3.21089204863015	3.1657638461441	3.37919780499331	3.13166799755107	3.15231356529145	3.09399730769509	2.99762924939451	3.28955655661024	2.77964949540017
C5orf64	1553426_at	3.11878895957692	3.02947718086092	3.43868662948089	3.0715413985082	3.39582410384063	3.28445806491319	3.02408967784922	3.0300533925815	3.2002106221836	2.90541799187395	3.32177635038304	3.04975009289333
NDUFV1-DT	1553438_at	6.30843468522506	6.31915278464095	6.44928397137062	6.42327287804663	6.50978678958887	6.48837674361367	6.40587121579708	6.73821890947761	6.5146354132823	6.32388253956448	6.54348669192708	6.47133358295038
AQP4-AS1	1553440_at	2.2756038551895	2.440365391046	2.34903483649961	2.46614289910183	2.16455851905343	2.16312416394037	2.18462415274276	2.3760082416823	2.0740514173722	2.13413528360145	2.31570494823023	2.29841452699966
FER1L6-AS1	1553443_at	3.62737629920487	3.40594279999244	3.36947729704677	3.42701313344958	3.63819109635195	3.48480231308706	3.31027227220832	3.85360717958244	3.54183668381941	3.44379149687231	3.37427159509408	3.51218863112921
LINC02880	1553448_at	2.39746012516452	2.55768333489115	3.11735935887755	2.89755517404398	2.63418197154294	2.43020606153387	2.6312620827072	2.81815795117096	2.59286361871658	2.62445286004773	2.58345710488997	2.7524466723336
LINC00304	1553449_at	3.39641620030864	3.25293916329655	3.60971432603507	3.5370809881359	3.70192750325853	3.31386875457582	3.34513740260405	3.58566148009135	3.9187666316237	3.4187156402425	3.46542458030597	3.6087707923176
LINC00269	1553457_at	5.94195691438544	5.88571664292157	5.82985101092845	5.75352123786252	5.85353739020837	5.82469550840084	6.09602604959494	5.94227696843878	5.83818411936041	5.96989445471524	5.95811455034576	5.90775295620914
FLJ40288	1553464_at	6.69852103731474	6.91845540705088	6.58309947761435	6.89386257488796	6.87005495953622	6.87287626639818	6.61546384719099	6.79538535708525	6.56146044699986	6.84869330929553	6.92742685369722	6.82715991819368
LINC01931	1553472_at	2.66090083201698	2.75215353982133	2.62298346111624	2.60142846947071	2.4733729799223	2.63357326542767	2.62093851662286	2.9780088668496	2.52695052601672	2.77896816496152	2.63440246646165	2.63434143190712
KIRREL3-AS3	1553478_at	4.28718016232847	4.24915279217595	4.3533842946719	3.8884374756614	4.48130694479212	4.19602833563329	4.50107216427268	4.62590723472383	4.20604771607679	4.36351051234672	4.28147371832465	4.56956607252442
C15orf32	1553482_at	2.63302643368011	2.76463515694507	2.64103652072793	2.50937934902951	2.50554307212358	2.68519856738623	2.48050123626731	2.47830302441015	2.5525682571099	2.46012977919759	2.60538207542169	2.67195461765297
LINC00477	1553484_at	2.98909433934931	2.89713356331056	2.98261367522877	3.17196964560497	2.98484370817952	2.80493634416901	2.97150111227821	2.6337078099	2.86141546439258	2.82143765306297	3.03062360582719	2.81181416348802
CCDC140	1553485_at	3.00233316290155	3.15316709419289	3.37523069287924	3.17504121496208	3.31016488160903	3.18375704324606	3.14025451205652	3.23754530144601	2.98346332077236	3.009210443866	3.01808793790979	3.21899063618002
LINC00615	1553497_at	2.11507741886004	2.37921783884538	2.44684224730264	2.73167866818717	2.57644683379985	2.41865023986071	2.51323561394179	2.44684224730264	2.199702938304	2.59284671789523	2.44684224730264	2.71491559205122
MDS2	1553508_at	2.92302124364332	2.81723587805132	3.03077908441335	2.80848210669123	3.08022714478197	2.80493634416901	2.70003235072828	3.07066367730155	2.85337156009806	3.23736908975286	3.02901391943006	3.00715080716826
LINC00314	1553519_at	2.29025322633975	2.19866876089201	2.22861062822782	2.31703828118414	2.27551423167721	2.31745664274459	2.31653102378597	2.39165303734319	2.12640452737748	2.45061330845581	2.2241022799833	2.27273699119403
FBXL19-AS1	1553586_at	4.17938144048797	4.05941104534897	4.047938876739	4.22114431759249	4.35189615715775	4.1730934380463	4.3046786211315	4.53236556064851	4.28425280640711	4.08118316381084	4.20134545122607	4.26634735061009
FAM27E3	1553590_at	5.28530524553749	5.1049418813498	5.05791338465857	5.16981682098093	5.30011221268626	5.1142796251264	4.94374567912912	5.21427429730499	5.18375958447477	5.17918454790339	4.85547273887556	5.30853915501995
LINC00189	1553608_a_at	2.49493692089912	2.43112640998498	2.6871720880217	2.45144313673609	2.25844890294371	2.50129825200264	2.440365391046	2.74733878316202	2.37637897515608	2.53262594388881	2.66402160373269	2.50230136546711
LINC01198	1553614_a_at	3.15595451124046	2.88570939586831	3.09674948640201	3.18121039933259	3.05012670703342	2.83249106896452	3.00660803994803	3.05583919286436	3.08569069375537	3.01012714143232	3.01349975410243	2.85961740884424
WEE2-AS1	1553634_a_at	3.50884035125852	3.63158170647066	3.61771625463513	3.38713686373814	3.53848840394872	3.38258736822561	3.52251999242015	3.84951941763666	3.62632274613167	3.5698782131323	3.61760068759061	3.62793185720931
C9orf163	1553642_at	6.01510710006749	6.05546474411241	6.23247565005284	6.09343227110235	6.25940975487205	6.15412592288759	6.03041830213313	6.33554076182587	6.16893154149535	6.28869903545664	6.25774732124631	6.05949643206765
LINC00896	1553658_at	3.83345307939581	3.79490257675204	3.86566075458711	3.97723543866125	3.8633604712833	3.9679337318651	3.85707773267884	4.06864020906558	3.77793636668452	3.88421506643795	3.76013995139405	3.60681633737277
LINC00525	1553708_at	2.64736214909962	2.82634016326993	2.65359629730524	2.50937934902951	2.76149447923763	2.59646059236249	2.54993498281564	2.80252259711355	2.63903157508485	2.56185745013739	2.66606848771954	2.59181335649811
FAM218A	1553710_at	2.62123890634157	3.01424032999737	2.89304991834458	2.6554852225416	2.71308827625331	2.46592670453057	2.52606733542355	2.99778017722996	2.67523069035892	2.60768188751005	2.74094059484013	2.49365463787491
ICMT-DT	1553741_at	2.83673831514891	2.73703792100535	2.75441599177047	2.76031551619319	2.9456046020524	2.82683172999367	2.88255566487154	2.95501478032602	2.84097038547259	2.80139214185077	2.85087697062784	2.88255566487154
GLIS3-AS1	1553756_at	3.87839123660206	4.10609781922383	3.75175814368375	3.95070452259893	4.00334712731263	3.81248546758094	3.8543087329198	3.88291728979247	3.97858552122411	3.79182608084517	3.69889242008852	4.05612185031313
GOLGA4-AS1	1553775_at	3.87555155340606	4.02405452022259	4.06978306465519	3.9050314571318	4.10079250365507	3.94077496950342	3.93678595353457	4.4414885989516	4.00138740180078	4.0869636431464	3.97615431247434	4.14547089503001
LINC00638	1553780_at	7.10851150174107	7.1014308668921	7.12883137994264	7.19025800831391	7.3163056001982	7.20615026113988	7.23228306322943	7.30590562396293	7.24731159081529	7.24297201659075	7.22900722759151	7.27900245566587
KCNJ5-AS1	1553787_at	2.54507179163444	2.50178572064588	2.86666507312328	2.44127599181133	2.95295857250696	2.39238454393338	2.52856447647138	2.43563257561622	2.92128035694788	2.77607146111799	2.93158323501875	2.62769454763781
SILC1	1553796_at	3.2283279932827	3.46648642147169	3.43863266600489	3.06634135326813	3.01963216591663	3.42199232215468	3.61818563387459	3.63180630835226	3.58058872227292	3.36722399712607	3.54021785803909	3.39630686771306
FAM222A-AS1	1553811_at	2.90138694351593	2.8619448384104	3.22340905621249	2.86310184916462	3.37688473436306	3.23283731775934	3.06752497552725	2.91264187694565	3.08414696482229	3.13457151332168	3.13706279877307	3.153260321528
CYP1B1-AS1	1553829_at	2.74224161181248	2.39071613958648	2.51192449324116	2.76891529917122	2.59314345682904	2.32035065329104	2.56099025609644	2.72721639775533	2.18893008264335	2.49062113918864	2.36457879399776	2.55188442419749
CCDC26	1553849_at	2.51150487511919	2.72828933821905	2.45341772842863	2.66458639404502	2.58797329742809	2.58864824410865	2.45229985028075	2.36655848134506	2.40287455032367	2.53262594388881	2.56612090263179	2.49832023880082
B3GALT5-AS1	1553850_at	3.44567472350834	3.28595028420609	3.44644625646895	3.69679299870324	3.47711702541902	3.52551263546635	3.3620649401619	3.59332790330518	3.38154360082286	3.76002942154513	3.42578822523018	3.52749178305391
CSNK1G2-AS1	1553871_at	6.2271064029834	6.33818815811872	6.08612741626253	6.02751263039198	6.3948296497155	6.10942073193773	6.36504667285325	6.50660211790766	5.99120560447549	6.5071531525002	6.21163644415979	6.09042809050511
LINC02870	1553880_at	3.42933606905099	3.41530371699184	3.27832966174796	3.31107897375379	3.56930073465156	3.38258736822561	3.41376999466152	3.46918448885377	3.18123766007757	3.4737258465272	3.50969355269768	3.38522074806134
LINC00504	1553882_at	2.71327507675321	2.68450920334247	2.64910135810257	2.6935809754733	2.66797769732097	2.68194844451088	2.6155736154659	2.71180573394111	2.58797012588316	2.63746882714015	2.7846908781101	2.60231599565945
LINC00955	1553912_at	2.40334138021128	2.5914853118251	2.35809778620764	2.38984415308412	2.5061101762513	2.3773170507974	2.51370612074761	2.66382030767313	2.49471290516642	2.42821387894102	2.40212988501373	2.26168070049406
LINC01517	1553915_at	2.10929571061656	2.28871802549554	2.19697660713467	2.17275828926067	2.43811685089602	2.28565002513711	2.07952624764979	2.30557878014957	2.30020049292263	2.34804284210395	2.24874082147338	2.32435010079803
LINC00479	1553918_at	4.06392223926615	4.10937622631105	4.11750256238477	4.3108288498363	4.27998624975099	4.23791037610119	4.00933054595181	4.37327750533408	4.23859469332001	4.52436631468897	4.28434109957348	4.21076195187031
LINC02907	1553919_at	4.78903883788564	5.04108384943625	4.98145719191404	4.90302696570648	5.06934559330442	4.92652217461627	4.88341760752195	5.25302597510757	4.91550798789972	4.95631901542087	5.2498826730568	5.06582480299583
LINC00305	1553934_at	2.48043088099294	2.42973734246082	2.46495930742851	2.58836414165686	2.57140845569042	2.40905485936546	2.32681599171861	2.55629860975182	2.42998212615649	2.55255094369065	2.36616198981732	2.72575558324587
BFSP2-AS1	1553935_at	2.56286248863648	2.440365391046	2.72527417050674	2.57858719979108	2.71389416899316	2.71405875661574	2.78102328029554	2.98480316238609	2.94034848146154	3.03872365016607	2.67468862773309	2.78005507622098
MAPKAPK5-AS1	1553987_at	6.52994280323179	6.27381821473067	6.29846671807407	6.50365486419678	6.49776906809156	6.30784967941976	6.51689350627843	6.18572543171454	6.36104301013169	6.10061501530138	6.16259861901464	6.13318554092981
NBR2	1553992_s_at	5.60970118714937	5.57742302568222	5.64759259401615	5.91199157397453	5.50232278415144	5.7680521373332	5.68884806957736	5.88436470002326	5.75163374828256	5.50444124980299	5.60734038802877	5.53371329973443
ASH1L-AS1	1554057_at	5.04355899601098	5.25580092884422	4.90934626997394	4.71725577958225	4.69927607376048	4.80925203553986	4.85221683700216	4.66033852937627	4.68320750655631	4.55404456827893	4.82789323559035	4.50601689564774
MIR31HG	1554097_a_at	4.44988347091376	4.21211573841329	4.49210174701246	4.29795275269906	4.41544012679565	4.15475526301427	4.31951184055963	4.30085768696683	4.55880553837329	4.46939644236598	4.51347367725325	4.39433467831225
GRIK1-AS1	1554203_at	4.41884959260938	4.38368249947247	4.43649409731118	4.37792318002395	4.27565852360604	4.41991142652749	4.05415942540649	4.4339586373276	4.44000128408283	4.49547906772827	4.47597778344205	4.48165553241569
LINC02712	1554224_at	2.09994088657058	2.20786310830221	2.36174066114654	2.58927588709025	2.31912560058041	2.47672990104172	2.35865559012307	2.23193195181999	2.42998212615649	2.40228179709735	2.38349908600321	2.50544411427162
BAALC-AS2	1554228_a_at	4.76145899164363	4.98546099317013	4.97118995447796	4.84419937043822	4.9374113282675	5.06798456673717	4.82420466936367	5.11219465849598	4.84356723896765	5.35640987330983	4.86545853350475	5.17534175828898
LHFPL3-AS1	1554301_at	2.96336386037086	3.03194694937881	3.0296112194479	3.02334096523943	3.03428267930971	2.90045106215748	2.92567140977293	3.03077908441335	3.03194694937881	3.14116800807121	3.22222035205118	2.89417088653434
LIF-AS2	1554305_at	4.46539868789952	4.59084193600207	4.66833688004532	4.85790045928432	4.8310257858	4.73146927500754	4.73423556835815	4.90050298929182	4.50225257785959	4.67749632246494	4.61811208139383	4.65707094814618
SLCO4A1-AS1	1554332_a_at	4.16753832568164	4.30068680577328	4.22619089283296	4.20052684417103	4.46877450547078	4.41424165297277	4.4045962485738	4.72589203436377	4.37874824150236	4.29164116023372	4.27306904943246	4.43453034868214
LINC00656	1554382_at	4.57005874444442	4.44918867454912	4.50820182356174	4.74974365325488	4.58517740241848	4.60627276500647	4.635279670981	4.79416303585122	4.64836247714617	4.5902220138488	4.6228375822882	4.33516295624144
LIPT2-AS1	1554609_at	2.50876913734779	2.7168673883164	2.73610558220795	2.66428013196635	2.68811460524178	2.7267839183918	2.48739282815129	2.58014178382002	2.75045637095434	2.62759709230155	2.66813959433082	2.84277621530833
ZNF594-DT	1554666_at	4.58729273145133	4.63174334542205	4.50948828964204	4.7797420960329	4.84686317691765	4.52644928045638	4.5335184337358	4.81543295091623	4.46703112159893	4.66916896697674	4.57546767711252	4.67636324726331
DRAIC	1554715_at	4.13663915766748	4.35672599799808	3.96744613487623	3.94313220061433	4.23435791911166	4.24106901868323	4.31925742461289	4.49086813502496	4.57004386970767	4.39076090977139	4.57909495512661	4.69436076479092
LINC02363	1554732_at	3.71330252574063	3.93202892384621	4.18806986455002	4.1374669339439	4.31101038283642	3.78585397156793	4.22277815369181	4.07989080562293	4.13001959198143	4.25033605749668	4.15476833457848	4.26521018657989
MGC32805	1554781_at	2.68854802942552	2.50937934902951	2.91981819659917	2.52707859077334	2.44892843971142	2.31825688550077	2.54190245858865	2.52274316418814	2.51103817163502	2.25419718297935	2.59148184782803	2.52108434158263
MYRF-AS1	1554880_at	5.25317214057273	5.21644694055135	5.20323081936223	5.41815371910895	5.30318507060365	5.22147010762634	5.11479910305313	5.43260373565033	5.21990080845048	5.4184907028558	5.30225354082101	5.14204477645487
EMSLR	1554887_at	2.50285415843218	2.50937934902951	2.62051375770857	2.5726810717391	2.49489459419922	2.53500530064029	2.37504369707817	2.56714052016296	2.6923825765722	2.41066735599465	2.59940855769497	2.71738780647735
LINC01580	1554891_at	4.2028048678314	4.1509426638171	4.01102991494957	3.98368740598484	4.16790791861614	4.28354510726484	4.13505678828956	4.3338027930664	4.26582478595389	4.18356932778241	4.00434882615233	4.42347712897019
LINC00598	1554927_at	4.36008500007473	4.27005291377411	4.32658736950519	4.32647928563118	4.5884907781429	4.29195764161404	4.20449216674254	4.22205968812433	4.38965777342506	4.02326895114374	4.33601456451958	4.07459594814694
FAM230I	1554940_a_at	4.73507399489175	4.82659961562114	4.84301416489141	4.79921202128699	5.14189959207473	4.76176018082399	4.90018724263656	5.05801695890191	4.74002178756692	5.02467200560815	4.73619793081123	4.84515072162795
TSPEAR-AS1	1554953_a_at	5.04539565625528	4.94371524389905	4.81872559802245	4.90586152749858	4.93755561924429	4.94538081802336	4.86887931335526	5.0203178259808	4.96358207368884	4.79650736024467	4.82860240603955	4.94245362470056
LINC00051	1554976_a_at	2.70899927444936	2.58212941406538	3.00881700520077	2.54053682269428	2.5513891551098	2.51842646989135	2.78341875804924	2.88241768512535	2.63352314332902	2.74525524187555	2.87363445383951	2.7070382792787
LINC00317	1554983_at	3.82856484703342	3.826150074137	3.85913411014359	3.70215277565387	3.84116628272924	3.88067477370223	3.92362983068616	4.19888924171238	3.8203084687972	4.09388763166664	3.94125033268098	3.98956345307551
LINC00612	1555040_at	2.65077645711398	2.72918353386308	2.60117841145769	3.01518009215807	2.68045550847585	2.66090083201698	2.67000160827548	2.42998212615649	2.62724816211665	2.73533431788539	2.92968063427521	2.49365463787491
LINC01657	1555085_at	3.92619969191733	3.85360717958244	3.84532376372561	3.94433298905919	3.9504903072292	3.94136219124655	3.92619969191733	4.0325038099891	3.98068901140278	3.88822084072604	3.82269654194581	3.65144171837679
LINC01558	1555095_at	2.67712341946219	2.72918353386308	2.73606089449874	2.74553063109567	2.8077801373194	2.54588936053622	2.62069148252664	2.95152785177273	2.71142572478686	2.80341647943248	2.54066557544203	2.8077801373194
LINC01126	1555124_at	4.16439552874952	4.49486301135752	4.34926625130411	4.30276664929565	4.62587427658373	4.30421917406589	4.22806804046793	4.21271642700318	4.35582133423695	4.26703934648183	4.83409911528174	4.37792318002395
MTUS2-AS1	1555188_at	4.23314864563963	4.24022567532381	4.1775778705335	4.26290423003324	4.74154590062086	4.38557755830836	4.25344416753039	4.73944934305726	4.25319213202879	4.38912117169922	4.68818905098661	4.28676866947649
LINC00421	1555196_at	4.43872717634449	4.3575099872578	4.29460409140673	4.50476033374139	4.50147919185604	4.21685115011677	4.51791250842421	4.53098560465264	4.35582133423695	4.34444453921645	4.32489511854765	4.40921602874865
USP6NL-AS1	1555209_at	3.38941214817692	3.67240538786492	3.64914496572813	3.53971746129874	3.64309255713769	3.58740301735854	3.49313867142736	3.60315773585	3.48623458350922	3.42949234530445	3.75541772177548	3.77852640939868
TBX2-AS1	1555216_a_at	5.23462742678022	5.51072221425837	5.42518925554757	5.16038812661917	5.19045125961404	5.34696823705962	5.37733706156622	5.51968997153646	5.63891161842004	5.11573234066328	5.43230297799714	5.26553012194939
CCDC148-AS1	1555224_at	2.87212235327866	2.69071811246082	2.82194053642597	2.82241260803649	2.8001177543204	2.80653644481266	2.75622775300163	2.91297737478615	2.70680245304456	3.07316018061554	2.88469212485483	2.92296640882032
LINC02961	1555322_at	4.12999269555069	4.05532621872449	4.0489955739783	3.99078103140397	4.06921893821532	3.86759215706695	3.87989513146441	4.09175618961972	3.87692597356427	4.05887835367897	3.824389038846	3.68589996970453
LINC00663	1555363_s_at	2.56092466382975	2.73798314516369	2.72918353386308	2.66536356500066	2.88019146875142	2.94175070231525	2.6921470877949	2.70615203362048	2.77286596787473	2.84228981720831	2.88865839657824	2.8000720032932
LINC02875	1555478_at	6.99340455788996	6.90640416024242	6.88806659335882	7.06479962632699	6.95724375617265	7.02440608353025	6.7439992015129	6.95827767168644	7.04818210209652	6.9818356893862	7.0775461481257	7.00082489395759
LINC00520	1555786_s_at	6.87500675432863	6.64824337933249	6.71377578053992	7.43206268846778	6.70340148138058	6.73917327176528	6.88418533290798	6.79824207845325	6.42133132500627	6.58054220272779	6.55392351990747	6.42119583611967
FAM138D	1555822_at	4.69091749244538	4.41157824871421	4.57083524860524	4.66878307864141	4.78807081929178	4.68554233090899	4.68433916503437	4.42355953704908	4.60086004732031	4.7028354638259	4.78497441892003	4.81403807662446
LINC02877	1555839_a_at	2.50771454012056	2.72238285044893	2.41625338928558	2.20847865417143	2.38705463361272	2.61982568357295	2.42267647631125	2.44576645325833	2.55636518206095	2.40228179709735	2.66684361784459	2.55744020657237
PSMB8-AS1	1555852_at	3.46542458030597	3.44632120171123	3.62681783816403	3.50803485150594	3.7398022404327	3.44525130882733	3.26400849707244	3.47005285408805	3.04936609653871	2.93552654451261	3.27891982026474	3.5664835156074
TOLLIP-DT	1555865_at	3.07312307616972	2.91456519196949	3.1162736315254	2.74916391619227	2.81686506015847	3.29139106321146	3.09225079390679	3.16400167441137	3.13765326482764	3.26344526028924	3.03990899853063	3.08352732256899
LINC02941	1555868_at	3.58843738794762	3.47856518267137	3.42731645884521	3.33347479263797	3.50879414393986	3.45842696239466	3.32925688368957	3.57756008511854	3.44838993644989	3.56572308899748	3.23556654695452	3.30107279457928
TTC28-AS1	1555871_at	3.72131376001049	3.55756318604672	3.71909882777353	3.72524511654997	3.56268277036301	3.86878957229929	3.66871235255143	3.90427171825963	3.62762711263466	3.82463988027647	3.41923945130452	3.91276154830129
GLIDR	1555872_a_at	4.20527585475784	4.11429300831446	4.06094763552394	4.19725685706571	3.8236184482785	4.05514550342483	3.90985006626769	3.99288975195229	3.9504903072292	4.0663657327208	4.25605307086039	4.09624010820002
UBR5-DT	1555888_at	5.07893633529268	4.87174972707605	4.95733063295722	4.85040062477647	4.53885799161416	5.15971178428133	4.79478676980136	4.46623841145113	4.77251927575275	4.6078110324638	5.19846042259868	4.23534300185531
AGAP2-AS1	1555907_at	5.12703310194733	5.32977060868543	5.09699230533578	5.30854612974547	5.37367490666266	5.18809541479723	5.08310943314572	5.43927926455093	5.18954222808961	4.99639011692682	5.02512484350416	4.96201011927657
ST7-AS1	1555912_at	3.00859195494425	3.34311331656204	3.26299750066644	3.23205955798302	3.34847526288422	3.60976376742363	3.29092140063285	3.58163152856225	3.32672901104473	3.36771220358177	3.52093248444338	3.55872326553603
MIR1915HG	1555922_at	7.32474241840116	7.31563750391012	7.34020260394536	7.25934077410945	7.55671715872911	7.38704619651675	7.329712568691	7.58003495812989	7.37617527382079	7.77444747568316	7.33044509404798	7.45487584891923
PRKCA-AS1	1555939_at	1.89677121098594	2.1890202797399	2.18506903065276	1.90245870360844	2.06756984591685	2.00827352629156	2.207096785489	1.98406624983894	2.22124047272031	1.94310395966303	2.23915220664898	2.16009243782438
LINC02593	1555979_at	4.22054594025339	4.23662391795068	3.96478754078729	3.8946180521997	4.4913056772358	4.2700675796186	4.19034163909346	4.08062529127705	4.18283906368058	4.3443871076736	4.39659787617951	4.29937012707602
ASB16-AS1	1555981_at	4.79278003145389	4.80415376915068	4.80088805145646	4.69683466069485	4.83578317329003	4.39711796917898	4.61887416736289	4.6470159278403	4.86379427683316	4.79316343554833	4.5688783986201	4.70254464902184
LINC00661	1555988_a_at	3.51132197913593	3.68140912916128	3.60761980816865	3.45310950740811	3.63522551128201	3.57031601132552	3.74314698340509	3.81746807630057	3.39607859122598	3.63542756471193	3.7168933504493	3.79448758150427
DIAPH3-AS1	1555994_at	3.17466575507254	3.53135857068149	3.37649570608485	3.53135857068149	3.63035880762399	3.44288378419687	3.59200921924046	3.73790756870365	3.6188365253456	3.6388651428665	3.70181108232117	3.722926966257
EOLA1-DT	1556026_at	2.27610504233652	2.25648953309448	2.32058389846752	2.05340172877761	2.2666302587294	2.17186964222502	2.20685330677971	2.14305668208165	2.18936147450237	2.21026028210238	2.15945409387814	2.18143341343769
LINC01138	1556033_at	5.13749537982503	5.34467297980312	5.21239457916725	5.40591003974203	5.28075450948485	5.1921174664686	5.12494203562445	5.08747341177667	5.33722207860648	5.70662945394868	5.35504642301389	5.36208398859836
LINC01089	1556042_s_at	6.66559492912208	6.50120867378548	6.47230981702809	6.79137552460631	6.69392101731985	6.73913845967378	6.70256465791515	6.77501946095236	6.69035180539689	6.85831317072663	6.76963466179933	6.70579170060191
TTN-AS1	1556043_a_at	3.54835358703005	3.21517029547888	3.55461632373742	3.59947600045862	3.33439964365021	3.53864689801644	3.18547431975825	3.63130535893159	3.61699777727793	3.19131195127935	3.1790302657778	3.28554814412082
MIR124-1HG	1556046_a_at	5.33470620329174	5.13239122129693	5.35398368077426	5.29313000833614	5.46263373146576	5.20178555824627	5.35497567501092	5.40836586100546	5.14368914665925	5.31951280108389	5.27687423876156	5.37949661558615
MAGOH-DT	1556048_at	3.53576724644687	3.91749717701801	3.606908548517	3.52845693271986	3.81282765035585	3.59558981071008	3.79058104800741	3.85226652193073	3.81751632198413	3.54060351189069	3.81792524710733	3.74261642876568
LINC00528	1556072_at	3.10570915506718	3.06865402053112	3.13751550116903	3.26384569166498	3.29141199683979	3.15829579528025	3.51447511508511	3.12746013211138	3.27782110434825	3.33079421226321	3.318704192157	3.35675167207926
LINC00290	1556099_at	2.51612920696361	2.40426504558322	2.64039831480045	2.45525937793691	2.6981647470047	2.58449386673739	2.59713887461035	2.61548113781351	2.70566629969605	2.73505663572756	2.54160099718925	2.43383869676638
RAB11B-AS1	1556122_at	3.48526754012997	3.39497543363415	3.74420782800802	3.82533127629401	3.75038402208846	3.60399602812903	3.44940370890349	3.64277236588579	3.78788576786958	3.73763882549572	3.72096530469432	3.78889749212455
TEX36-AS1	1556133_s_at	2.48857985867451	2.86648814682558	2.55990612397953	2.43812905801985	2.49365463787491	2.44826335962685	2.56778962869054	2.59060073960829	2.67889915179806	2.37509670560597	2.55417721727293	2.53622724867017
SNAI3-AS1	1556154_a_at	4.22541995598122	4.35086320408377	4.02050242507435	4.04655315660212	4.04499149057599	4.13313767107397	4.09741963853976	4.02330695316558	4.38334347308995	4.07748976857205	4.06923153686743	3.8992672691532
LINC02575	1556165_at	4.37790139341965	4.56084223336881	4.62864118759087	4.73261119996031	4.74119368235975	4.51325034168123	4.50514573814204	4.81952517605021	4.59595217610506	4.72508164162542	4.66566064391609	4.5846458556743
LINC00847	1556180_at	6.1317065763508	5.81534318908142	5.98904112438099	6.04773350102216	6.24435632861857	5.82765734591356	6.06557981851753	5.72535582002756	5.83162329390747	5.85913842940057	5.90458062843132	5.96996318577654
LINC02984	1556190_s_at	2.88283637481063	2.63731035175783	2.61843854630881	3.01389074913672	2.95471813938357	2.65304264821942	2.9548618634017	2.68371428315093	2.61768481255511	2.91267314332754	3.1916129595639	2.82329080939608
LINC00408	1556206_at	3.88117165353563	3.6643021145923	3.43553211690692	3.64311778378547	3.58587434128909	3.75041391038829	3.71885823262558	3.82322451076562	3.68089009032065	3.29904815218222	3.36617115005281	3.57203520835539
BTG3-AS1	1556213_a_at	4.09639190539083	4.32375517799531	4.10228041956077	4.020058521237	4.0507814866137	4.03044399633827	4.01584539853315	4.12722933048121	3.93452866530103	4.30748462813165	4.19955034476535	3.89993663536982
TBILA	1556220_at	2.51588302710462	2.340825829352	2.34491516321771	2.36774581088298	2.36074517360965	2.40582048336987	2.440365391046	2.33149910414252	2.3894978885246	2.28918871140963	2.39057645854824	2.4371222041316
EIF1B-AS1	1556248_at	5.71913256959485	5.8028395826776	5.60119365142781	5.62598670530398	5.76622638065476	5.90012523588054	5.77470699459872	5.87552325001945	5.7802985747196	5.56105456961141	5.75122326042978	5.49016201062873
PWRN1	1556262_at	3.32101953206869	3.5371195615986	3.55757470836742	3.39518953475395	3.48270398826856	3.59153513492863	3.50214337930858	3.60454498714959	3.56069690503982	3.60362483480476	3.72411756209184	3.58001243114673
LINC00899	1556304_s_at	4.56044936512816	4.73732679938868	4.64312814940555	4.41107626980378	4.7544986133988	4.62221210748758	4.6115246773769	4.8628210706762	4.70250437982364	4.64898493249606	4.66965768022311	4.31214034906464
MIF-AS1	1556316_s_at	6.31441641016983	6.74487469898997	6.61929478966404	6.10523679121531	6.05159513898156	6.51900001006982	6.1090854082477	6.35243273559844	7.00193293790256	6.24779072891996	6.37659921170347	6.5406898174705
TIAM1-AS1	1556344_at	4.35628982115245	4.25019996188541	4.52982950665193	4.52316706838685	4.19638195506836	4.32281596593432	4.43644426118131	4.63981951160617	4.36399292852907	4.24323622630018	4.34872561752058	3.89309864881291
LY86-AS1	1556365_at	3.51425571948014	3.68917810704933	3.77167595107073	3.86014686900582	3.48534062735955	3.78601367168022	3.51010974874814	3.52277072589957	3.58058872227292	3.61272674744087	3.64450509197294	3.38934782216742
LINC03025	1556378_a_at	2.97158142802662	2.98461884066755	3.04766796719893	2.63121024550139	2.77333423448505	2.89434866076508	2.85235294649584	3.02577519627102	2.83157822266769	3.45451635910532	2.87835485195023	3.1421812449715
LINC01785	1556405_s_at	3.80130403580381	3.84015846225928	4.05295087273572	3.94230671150382	4.21835274491151	3.92272518388518	3.75521349629975	3.92598022954432	4.17061813542506	4.36983264571748	3.89070640621033	3.76860094989638
LINC00879	1556406_at	3.44105135702764	3.64864495100941	3.28607291452639	3.53481385117561	3.30021020534923	3.54506285167805	3.09659358555667	3.226515727259	3.28218088398495	3.16525244225015	2.94620822939088	3.29542235553437
C8orf34-AS1	1556421_at	2.38589085898739	2.39394266405272	2.38589085898739	2.38589085898739	2.3737753992703	2.42399451406164	2.39414685634002	2.38376210738253	2.37950460417282	2.39933150512584	2.61814215709754	2.37783905392206
LINC00606	1556447_at	2.31703603283744	2.4775486480853	2.75571832067348	2.27017577055573	2.46626892542458	2.32556912181665	2.76282154853466	2.61916849637254	2.50759438325278	2.37714250699565	2.55010629172522	2.69152941389591
LINC00928	1556452_a_at	4.54882550130574	4.6922047081211	4.54177859804283	4.83677955485152	4.80995701861697	4.88907477200083	4.68504249071509	4.66622338932027	4.7738092160324	4.79047137719183	4.60060241185155	4.93190712386786
ARHGAP22-IT1	1556459_at	2.36423642874671	2.34866353915138	2.34952902501297	2.32500594537301	2.5362306871008	2.43701619565796	2.33690096851163	2.47793434830765	2.32428903571191	2.33447383191696	2.41603407240018	2.28565002513711
LINC02583	1556489_at	4.06206528223899	4.19932285835087	4.14118985550466	4.08835579964883	4.13463593788133	4.20013008054729	4.2436564815698	4.22140751357083	4.14937391037932	4.10290193886398	4.00571296588287	3.94244022948368
LINC01365	1556494_at	3.86070431820283	3.91052285290825	3.7643177038474	3.92097471395326	3.78576892831012	3.8791672697732	3.94837150865832	4.06366141514229	3.91052285290825	3.82044196258375	3.97156610048732	3.7740846294428
LINC00605	1556505_at	5.00058872181661	5.06277711060577	4.79707182201913	5.06006847689528	5.08149548975353	5.12493645846407	5.13628154531924	5.19225722668891	5.0771996307404	5.01402936795506	5.07149161826746	4.85857746319315
LINC01210	1556507_at	8.07392488841097	8.0750533194499	8.10901571879131	8.12950393639525	8.31649437223088	8.16962191819602	8.18219343612971	8.39329400969274	8.02734511693133	8.2509544258943	8.00972768241811	8.13464645354097
NFIA-AS2	1556510_at	3.72220576378492	3.75354046926796	3.76874763565243	3.60791584343437	3.74161065694463	3.83813273526821	3.97290096201574	3.80001266651917	3.79538461522403	3.87413163470992	3.76756462682167	3.897949133231
DLG1-AS1	1556518_at	2.83972414244293	2.53825907819154	3.11805940808359	2.93318868552899	2.8117878561387	2.86581959325552	2.7845152887423	2.86414871402951	2.81240137995133	2.88183988343858	2.63466084044806	2.78184314856191
LINC00692	1556528_at	2.35040044592493	2.23259889659092	2.26091308453931	2.2862421054964	2.10838884466765	2.3752437696913	2.31891164579461	2.32447350337173	2.36841612863476	2.47828863629055	2.35832891417169	2.36085385394383
KIAA2012-AS1	1556536_at	4.05159875472462	3.97136338455571	3.84638569862441	4.31185007377267	4.10830047440562	3.99591750935972	3.92663885396285	4.07357873318123	4.12510247159634	3.99835760831571	4.10888812776909	3.85495166074718
LYRM4-AS1	1556555_at	5.33921036177017	5.3817973421387	5.3881295294882	5.36705367145309	5.36209026971172	5.37421187149148	5.38247306302937	5.40666950975973	5.43127222866555	5.39738798542585	5.1478395665608	5.25337170560328
LINC03018	1556573_s_at	3.40702030582351	3.23205955798302	3.21481396105705	3.42684737603778	3.62970430208409	3.53103792614809	3.31201398339712	3.7237239573799	3.4056203207479	3.84871160287686	3.65852050853851	3.5214211161876
LINC00901	1556617_a_at	2.40278683180333	2.32826382552403	2.43655200730462	2.4269006198835	2.45826838181584	2.32542958931393	2.48083255522479	2.41171994368059	2.33691235981391	2.74495030303297	2.26634093267911	2.36257956912495
CASC2	1556630_at	2.47232943464271	2.5291957396855	2.74583093823742	2.71365958143454	2.60114088731809	2.66805977419376	2.80103118623518	2.66977943368242	2.91304594875927	2.89426322784606	2.72910144736463	2.80992895946642
SNHG28	1556633_at	4.18903572211974	4.29400001256191	4.12270202097928	4.33930969399462	4.07159743344672	4.23711349910512	4.16162616726761	4.28591791562368	4.19556405617417	4.3141154215834	4.28145694589237	4.50914193509743
LINC02724	1556639_at	2.78000329652929	2.75983245668057	2.74435840376482	2.55123862634277	3.12237944752289	2.90249485417648	2.86258972873688	2.9838904241962	2.77227377808754	2.85440297827331	3.13214160556065	2.61275710238722
BISPR	1556643_at	6.22386164045572	5.82972804784767	5.93060567181318	5.82209960513409	5.80439596137047	5.88643294550498	5.8866181924766	5.52106235133176	5.91473959088637	5.61632208311549	5.57116681593554	5.83397503665735
LINC01553	1556648_a_at	2.60374028576053	2.63022884172847	2.48724942841362	2.71713257474971	2.65608537613221	2.59314345682904	2.50887679311031	2.80493634416901	2.62498313208796	2.87461566072756	2.48724942841362	2.47975116783987
GTSE1-DT	1556661_at	2.85819793308343	3.01493442304175	2.97750463846104	2.84569609136872	3.01184589933641	2.95045804085367	3.04126179978504	3.30936031407993	3.01362756123491	2.89561630828594	2.97653731775035	3.03976378190535
RHOQ-AS1	1556662_at	5.12206155617956	5.22009104176051	5.38246306052602	5.21831505066582	5.56729211360786	5.32076641667529	5.3679584360473	5.38950729239816	5.23101872710141	5.53488639674734	5.44712672701183	5.27021729957393
GTF3C2-AS1	1556670_at	3.44278899778247	3.44149863190422	3.37153357803758	3.26082488317255	3.70107779226985	3.56503146217921	3.59195777504174	3.63772566249488	3.58304560283804	3.58633379891463	3.64664381937315	3.6642808427264
LINC01016	1556675_s_at	2.87553763771336	2.85993664438134	2.83374530669853	3.04495663271626	2.9513194153594	2.77791315882205	2.67681498624112	2.82044320283426	2.92128035694788	3.01718324552946	2.80380343936272	2.84439581508868
ZFY-AS1	1556677_at	2.74694165176193	2.9141207374936	2.99713966765203	3.02278611332863	3.06411773467736	3.03329309957524	2.70291284596532	2.91853122674265	2.76893985399984	2.67671362439901	2.74845163215733	2.67456186411531
NR2F1-AS1	1556695_a_at	2.43251831387389	2.41474426518405	2.57615922295145	2.48241827641655	2.06888901668233	2.17835389853429	2.37225404222027	2.51591751037362	2.42998212615649	2.39048243045176	2.56974161848921	2.40816314519512
LINC02175	1556709_a_at	6.04610478628124	6.18660953149526	5.77810940466424	6.06956689728215	6.21098558716132	6.10218699244798	6.0789777941924	6.14562707155116	6.06692759138768	5.86548125911936	5.9567938503317	6.08919549798109
MIR194-2HG	1556717_at	4.26610589995459	4.2770717682018	4.31524037633382	4.47821559362166	4.58661108191635	4.42086354218817	4.3293099993345	4.54898043102934	4.3487856347233	4.21073012092656	4.24180238882289	4.24982277753599
SCOC-AS1	1556736_at	3.18931189399177	3.3042177497263	3.22259354784022	3.12759985445699	3.337725770632	3.20672497337027	3.11183601887163	3.40679503100939	3.16775366735637	3.17628080654295	3.1139632230447	3.40169607005284
LINC00671	1556737_at	4.16147165516989	4.39660076497141	4.24900302691561	4.4680519076738	4.40905298008648	4.50079462700123	4.29610924682174	4.54963929896503	4.1342775861564	4.4862634664081	4.16840096682316	4.30705541493166
EGFLAM-AS2	1556740_at	3.4857216227456	3.42905054303499	3.46003928911139	3.51392842678703	3.52486818170692	3.38258736822561	3.57545577474006	3.60399602812903	3.3346144074534	3.54469927872081	3.32368594069636	3.06054384092545
LINC00595	1556754_at	4.02665738719032	3.75989299884105	3.76031399711578	4.03380739489163	4.02462223738876	4.04266066967677	3.96726475378377	3.98235011611209	3.95198982192585	4.03991042476067	4.06108688889319	3.85523350602564
MIR3150BHG	1556755_s_at	5.26030753786626	5.36358572291963	4.83816320571296	5.92462937634799	5.301746697973	5.50974175011704	5.48610528706358	5.39911690059625	5.10211622567371	5.38974632136795	5.37200807822009	5.04329494980237
LINC00930	1556768_at	5.42740973206099	5.76904766274301	5.89025601639769	5.58941568736726	5.63470853589395	5.50530478463461	5.49582840913628	5.57274355810604	5.57236497685605	5.43931631390903	5.44467910428786	5.68651674238487
CNTFR-AS1	1556771_a_at	3.45616940493381	3.51987234910783	3.46927897588522	3.47864992645302	3.47530383338902	3.58044477575074	3.54013538390258	3.43489796145244	3.23483254871465	3.63024609687226	3.54060351189069	3.30796679372488
ZNF426-DT	1556776_a_at	2.48512237247584	2.46824772598978	2.5039645812162	2.54044567568154	2.57148680490854	2.4410654495703	2.701735137019	2.71638405899031	2.4727069676476	2.52896853275496	2.4164205818556	2.56808658399597
PAXBP1-AS1	1556789_a_at	2.78219602008778	3.03527868606111	2.90275499436302	2.84494959062302	2.8562032389329	2.91519758881423	2.84308691245273	2.72750296177352	2.72516004169783	2.87451181765392	2.75645367925484	2.7193117889215
KRBOX1-AS1	1556796_at	4.14087565214002	4.09704341779762	4.53962942872408	4.09225067381242	4.17451947905566	4.08071138331813	4.24197401295919	4.56698163646632	3.8994559575572	4.10305758303175	4.18470788648242	4.01799554259099
GRASLND	1556797_at	5.71221432739818	5.65877782055574	5.79183685064825	5.71979592781098	5.50865233921225	5.33466092774207	5.41288580358219	5.8544158774389	5.60343785982242	5.24774584503821	5.37793793798926	5.4839117653968
ZNF497-AS1	1556822_s_at	4.06173239691253	3.69813439177884	3.75500015803896	3.62864613407223	3.81974942901008	3.64289104716506	3.73643921841966	3.9566128948659	3.89450027631505	3.71736514612904	3.76288366274997	3.67358190700234
LPP-AS2	1556827_at	2.91408777590587	2.83985153504188	2.86282906065914	2.74439578572666	2.62720706408968	2.57463513476472	2.8552105728314	2.64233457448324	2.61434843865677	2.65127039262174	2.75645367925484	2.6251175041532
DSG2-AS1	1556834_at	2.18527543689316	2.16693954821923	2.28344898321736	2.13691526038544	2.22135680650804	2.14097696749198	2.23627703503327	2.14699603253991	2.43116749675618	2.09090342767956	2.08565184512394	2.15964755991437
PHACTR2-AS1	1556859_a_at	3.15540152972312	3.22030833955506	2.98469906930633	3.53539263191624	3.28173910123041	3.07035134327763	3.15272292241668	3.30468790279616	3.06545674519936	3.26366611474001	3.07657765133095	3.02348232464415
LINC00558	1556884_a_at	2.1824088604408	2.05140401921069	2.32372697971313	2.23605206934627	2.13513622024317	2.39978669575222	2.18462415274276	2.28346011726938	2.28769218759307	2.17590057328181	2.19471816871584	2.09273107613051
NPHP3-AS1	1556887_at	3.70393776182621	3.88405724773631	3.89403971765759	3.87115070108128	4.08763707680867	3.96687602672849	3.90333786667804	4.53444638715878	4.18999877101249	3.75237363375764	3.80779132640544	3.79404298278092
LINC01270	1556896_at	3.72200841947465	3.79189008688544	3.71029120275122	3.67806754933375	3.62325167860507	3.78069149539212	3.79128832432361	3.69193847730569	3.68900926340403	3.65681622262456	3.43031684077255	3.65936121071383
PRMT5-AS1	1556899_at	4.57487207619227	4.0266102161485	4.22590471982623	4.29627378425971	4.28179418806501	4.13296901486003	4.33970162292594	4.1597005874828	4.06775366140826	4.13296901486003	3.82379795465409	4.00938306048402
APCDD1L-DT	1556900_at	6.9461789837265	7.04751570090492	6.97183597730556	7.06763585712063	7.23341723788682	7.0389035239775	6.8892822109254	7.04075062486788	6.91173512151026	7.00665366562731	7.07379213794939	7.03472162332421
LINC01898	1556909_at	4.49425788483741	4.57543337629161	4.57929197040068	4.55353703150031	4.72624862947027	4.59757381845172	4.35516300151385	4.4934357194917	4.70114293846545	4.56355726720622	4.6024068803411	4.42160098949047
ALMS1-IT1	1556911_at	3.05334904339993	3.03784385178171	2.92693904077275	3.06314800289865	3.10447356250358	3.09777712710848	3.19589261627646	3.04859173710589	3.11904995318474	3.13010440462452	3.03084755537006	3.24339664056525
LINC01838	1556914_at	4.06503625222564	4.13321768700039	4.09000918964842	4.22505658658695	4.17307399895026	3.91598731579435	4.0754639474808	4.3617422476885	3.7341491579481	4.01101574508398	4.06479922323221	3.85522138918246
PTPRT-AS1	1556921_at	2.55691505378363	2.83232487533526	2.8191855815193	2.67258312234384	2.65368664685687	2.83601703910827	2.83589237307265	2.77474544174132	2.71086138061331	2.61208914054521	2.8791982298084	2.68121332792311
CFLAR-AS1	1556924_at	3.03114365887096	3.13553458157832	2.84295653606871	2.81406794064675	2.89096452377716	2.75148174169006	2.75729590619905	3.1089505616052	2.68132484253223	2.84491228629727	2.91090236663644	3.01317302928276
GAS1RR	1556936_at	2.24754778102292	2.31161260586436	2.40670959346647	2.5174424500041	2.26179244619633	2.31410586342115	2.20822096086669	2.18717469569359	2.20309836789873	2.19181004056831	2.3319240821864	2.25379540643399
LINC00486	1556999_at	4.57543337629161	4.43705016662942	4.78972880908422	4.56865445245046	4.3730534852816	4.59799742478358	4.59284963820832	4.79457561718195	4.61985247928387	4.6867305188327	4.763872086633	4.7051932832505
LINC02028	1557004_at	3.29152642976406	3.32377364496768	3.18180749689621	3.30836395775413	3.42825451547942	3.33263738116184	3.41941462012968	3.22746879222674	3.37243319770098	3.282371679183	3.37412489161433	3.15320160047791
LINC02239	1557008_at	4.59169585227967	4.32168514057055	4.3046271391054	4.76464788033307	5.29128557682537	4.68441666556581	4.8582311108099	4.57543337629161	4.51347367725325	4.76860273261611	4.76875571662631	4.94971953771739
FAM201A	1557014_a_at	2.31080400150995	2.31510813382805	2.28891679614524	2.37127772113737	2.27795730190943	2.29787084089937	2.1603930889386	2.45360279513203	2.22449575892502	2.3262825054689	2.54050577977412	2.17936999932805
LINC01990	1557017_at	2.01424811226819	2.11710467295163	1.96987500858697	1.8968810895149	2.11621427343043	2.01667469842298	1.9612919866787	1.86059203379272	2.10634703796588	2.09200267897684	2.06073162132852	2.28565002513711
NUP107-DT	1557021_s_at	4.22764920814907	4.05737349956996	4.31916794745993	3.96507833836118	4.05202001105801	3.9564865469827	4.03553456736796	4.14532334629598	3.90635909549758	4.43571076209391	4.1413370468412	3.9504903072292
MIR4300HG	1557022_at	5.34755486029621	5.49574977492353	5.43827833347183	5.65084685581411	5.47174330459205	5.42595658420994	5.36382666628035	5.49426054126151	5.37079760516685	5.31276461060877	5.50224882554309	5.41722246441984
HMMR-AS1	1557029_at	4.14062114789749	3.97404079757633	3.82367416411764	4.24202124387958	3.41063553742432	3.6876340870836	3.64154915534776	3.69232625492972	3.58986660460336	3.63662766302961	3.6876340870836	3.53296011506874
UBAC2-AS1	1557037_a_at	3.23576809902262	3.14302097062806	3.26505447997945	3.22689348299103	3.21994854307618	3.00772191773358	2.99823448343027	3.18037085012932	3.00176771251683	3.12451310943348	3.26464162445994	3.20844874634917
LINC00665	1557044_at	2.27498901994887	2.50937934902951	2.49524899578523	2.65156941732776	2.1381811283006	2.16005277434921	2.03805871902566	2.32095759728435	2.27498901994887	2.08618253403397	2.52274316418814	2.4115458270173
HOTAIRM1	1557051_s_at	2.77914134385212	2.68559205775728	2.8013752006177	2.78787331997101	2.70539774775352	2.87712500501109	2.93061254489006	2.75417633728681	2.89382665354548	2.9329304665914	2.70428956081304	3.0438692340219
LINC01128	1557055_s_at	6.6788593440515	6.73186461417652	6.80661243648162	6.93642579351367	6.84249155130771	6.97554124636706	6.8759056774772	6.67109239584357	6.83247615568544	6.76863045738396	6.71610808393346	6.88489000674344
NIFK-AS1	1557059_at	3.99790976418566	3.81697355744555	3.7706858868581	3.80922247611688	3.64196109089448	3.77182522186136	4.11471455833371	3.80855608384214	3.99150476716095	3.51496699614178	3.59152337809539	3.85523786105777
OVAAL	1557060_at	3.41307820447305	3.77396783718691	3.6067541962449	3.58863020781367	3.5945769789351	3.52307381847048	3.31320939270735	3.90828348528192	3.57385218122392	3.24276596989135	3.22111515682848	3.84247567350079
ZSCAN16-AS1	1557062_at	2.37351962230856	2.36530731984385	2.86786783704738	2.42998212615649	2.61651825802541	2.48739358160954	2.27243702467745	2.51436811264459	2.64936495762593	2.34198157970912	2.41252729386244	2.37041137362695
HAR1A	1557098_s_at	2.79913252402662	2.67923251020929	2.79739735772616	2.65897883314423	3.0941083336614	2.79672015694044	2.79999680370955	2.80524950392454	2.80766187101072	2.67474655515792	2.75645367925484	2.96934899315317
ZNF561-AS1	1557114_a_at	4.58182902895379	4.59193180755638	4.12890970514499	4.39548299357597	4.23190512495316	4.32412863759835	4.44218601357567	4.35700054206274	4.20003419912501	4.2059117999614	4.37823080322234	4.21000926565465
INTS6-AS1	1557117_at	3.82763683341522	3.80917545003223	3.85095695837013	3.78592821414363	3.88878353147399	3.70008176198497	3.81686106988729	3.89976759463925	3.76717764115387	3.89482948412854	3.8439538295542	3.80246378547267
ZNRD2-DT	1557131_at	4.0045482354034	3.58422176189858	3.68479350262957	3.79940304793448	3.62464188407747	3.67445087817779	3.77991590738183	4.07231967010032	3.27146147543122	3.38784657078376	3.64585930038011	3.4917264375619
LINC00632	1557133_at	2.33149910414252	2.41799405361264	2.5101712494529	2.58836414165686	2.48911265626718	2.27605421665945	2.49365463787491	2.52274316418814	2.52511062644233	2.21072150704954	2.61250198652537	2.51658920233066
DDX11-AS1	1557139_at	2.69537117534589	2.715648340631	2.48105000838834	2.71785810126094	2.54296652842516	2.51048016947802	2.55976350889533	2.59427239633086	2.63594413270116	2.72906586329226	2.48035686289589	2.55014001932037
SSTR5-AS1	1557146_a_at	3.46793244731914	3.63158170647066	3.48273030967691	3.52845693271986	3.59549663952578	3.68176206221898	3.5203840594855	3.86560185941633	3.58418364902842	3.60684791089385	3.40631801350332	3.46793244731914
TSKU-AS1	1557147_a_at	3.71731478023279	3.50863869533594	3.57726384078256	3.86402942702202	3.64095896645698	3.80063453068303	3.73627930266977	3.92855854025001	3.73422612874289	3.76341766164463	3.33083078405396	3.98715063612106
FILNC1	1557161_at	2.39570257737813	2.440365391046	2.65026376929766	2.41709814076515	2.62049591117934	2.47026607025523	2.3365494040353	2.34311941233378	2.59642059037291	2.53262594388881	2.42581396904913	2.47847418831109
HCG11	1557167_at	3.12303658784274	2.71902157269911	2.97074154024702	3.07387422240422	2.67288371804236	2.85014489851182	2.85014489851182	2.81557179565925	2.52221552555137	3.24977025316858	2.52925604449564	2.82645591716672
SYT9-AS1	1557177_at	2.82557889317905	2.65010900564702	2.75935414735138	2.70566296078859	2.70375559576476	2.64301013457251	2.59993391824266	2.76107045771719	2.90100648793295	2.81891866274406	2.38838250992388	2.67410754307457
COX10-DT	1557192_at	4.01492712322448	4.1162612666605	3.92778470878614	4.38537798934301	3.82265396125403	4.20013008054729	3.98967854897802	4.06070173952285	4.01303881063059	3.66178187688802	4.0954432184781	4.08406200117542
PROSER2-AS1	1557208_at	3.58780823427699	3.37560714117128	3.91811839704382	3.38079659380678	3.63597005878703	3.75621336913368	3.45801264033247	3.7268743369982	3.67346430010829	3.5164422189249	3.54060351189069	3.6903897724459
FAM181A-AS1	1557211_a_at	3.57965067231668	3.68442820212462	3.84762877679049	3.71757745457421	3.80715602003475	3.79956942108148	3.77734750186647	3.9195773190339	3.64597917839988	4.02600584939312	3.84526835498889	3.79340702453389
LINC02382	1557214_at	2.70513275060692	2.77480205145092	2.77480205145092	2.83433932264626	2.79806665243313	2.80133259871628	2.75390823463037	3.06044987466724	2.7217458478688	2.94466650845681	2.82254324702579	2.71892192786739
LINC00648	1557215_at	3.00808039638815	2.95510034363739	3.40429842608518	2.72991097982077	2.79776108873248	2.63614771788909	2.79044658687717	3.01192234359919	2.8160110346377	2.893558164166	2.72991097982077	2.86462854713682
LINC02475	1557219_at	3.46458057512884	3.69304339661777	3.60485141052097	3.76421206401626	3.52259630572615	3.72410089904823	3.58194385033186	3.96296137822432	3.74435336206926	3.73976966100634	3.46638041092454	3.54060351189069
F11-AS1	1557233_at	3.11159146670889	2.80922934811468	3.27479975330506	2.78519700323049	3.0263693295412	3.15620817577848	2.86234675563501	3.05317856234733	3.17240918916696	3.1715504495334	2.98070424134645	2.94891639446143
LINC02415	1557235_at	2.85578469629798	2.8000720032932	2.84420634073445	2.83240069784452	2.8021582072901	2.80079758040793	2.88156592100077	3.17737797778682	2.81404626784368	2.83335614824355	2.76087885623986	2.8000720032932
AP1G2-AS1	1557262_at	2.92721832699257	2.92626497261633	2.87251890813342	2.93919899838229	2.84152278475295	3.02514094367732	3.04587865162274	2.77740974572445	2.98179747877037	2.93021349484	2.90837721116192	2.92458362578563
CT69	1557287_at	3.43292099303988	3.30885904296356	3.46003928911139	3.36608355074884	3.50327139997882	3.55288870943831	3.46623631889548	3.64605202888973	3.46623631889548	3.7604146898956	3.70838228029841	3.56048727058577
FLJ12825	1557296_at	4.21275074909017	4.13202460572906	4.085944568429	4.38461964670182	4.1592558706274	4.27257857152029	4.27388314393312	4.38345612964425	4.27385966432919	4.11887381841805	3.99978842820546	4.02600584939312
LINC01465	1557312_at	2.49217740669617	2.40353256883117	2.42998212615649	2.58252441833337	2.29080039910284	2.27169808574547	2.35729112294931	2.35148186213632	2.35845296918743	2.40279837830406	2.46433489081179	2.3200078385093
CASC23	1557330_at	5.53867107754928	5.57877287591913	5.48004082996978	5.67052204340875	5.61426731944909	5.65106064256667	5.45285050122228	5.61841458615928	5.2445119339816	5.39850271015431	5.53791577034782	5.30095952104334
MCM8-AS1	1557334_a_at	2.37313494614576	2.68720772895507	2.49658025996292	2.58891433394265	2.60769505237614	2.44030823292337	2.23025084709147	2.86744930213112	2.67638680993419	2.66613038046834	2.74008975410821	2.35809419429747
SUCLG2-DT	1557336_at	2.46067275998436	2.54313173528825	2.46221864660345	2.55062533764901	2.84185660383557	2.53218370047009	2.55689559185748	2.61606117176843	2.52924161607433	2.63754385581373	2.84342164223837	2.51213578648983
PIK3CD-AS2	1557341_x_at	3.05270800858561	2.7247839191153	3.21282635145939	3.1191507520379	3.05606182496656	2.74417508005193	3.16400167441137	3.10439739044135	3.15598362105142	3.32342043862784	3.15484777561366	2.9487728690146
LINC02693	1557346_a_at	2.87295003649202	2.9363311377123	2.71805293125897	3.04871972069534	2.98728946970371	2.89751583741507	2.88636490315324	3.10584121113479	2.85306703031009	3.02132764882789	3.10650890033282	2.92378445971692
MROCKI	1557359_at	2.51951964195098	2.33658226267216	2.31430897166004	2.53201188521925	2.64570490352723	2.35566358325082	2.52812796916559	2.71804896057413	2.67389791291798	2.64084070739655	2.68644012114113	2.60253730068952
LINC00698	1557369_a_at	3.18540855614638	3.26815987874294	3.42842700247968	3.71855734342052	3.24600603621517	3.27364039023819	3.17065508489427	3.43485029728873	3.36411210541968	3.30831278539094	3.27891982026474	3.26923195246477
LINC01141	1557373_at	4.11394424872208	4.19234511595831	4.26292619998555	4.14654585098691	4.24122576533265	4.48382092315267	4.05292772807018	4.20932154880107	4.10896797349325	4.06641758611933	4.15087408897616	4.10721212824039
LCT-AS1	1557386_at	3.27253093345955	3.58747622161189	3.32425643360262	3.10193325461256	3.54700615946909	3.45214462396824	3.38026300432144	3.88449758684124	3.5095963333474	3.45574524312065	3.40595308230322	3.65172239289505
SH3PXD2A-AS1	1557389_at	3.14058839735239	3.07077834951345	3.36459585481264	3.32854379351403	2.80078686042365	3.21069944250163	2.85034586607896	3.1364517310509	2.99582147671923	3.91010635482769	3.00136234808179	3.21069944250163
IGFBP7-AS1	1557395_at	2.04920209987892	2.20008876733035	2.46887964935513	2.30131386412867	2.34819597186093	2.31955356175941	2.14866840914459	2.2756038551895	2.23293546693087	2.20113094188757	2.31161260586436	2.26299912656922
LINC02059	1557424_at	2.10307361656437	2.09430817865468	2.14372739976162	2.4591482926289	2.1894365153409	2.11082017335994	2.29186914041184	2.45691820142944	2.396042896093	2.06766910101529	2.4120888169086	2.36688016769704
CPVL-AS2	1557434_at	2.4850402286479	2.60907599689938	2.42606895955931	2.61845814291131	2.56916378178391	2.49697284213097	2.60259587634367	2.49876859047327	2.50645173051325	2.20576651940192	2.40625021911778	2.45618869109424
ARHGEF7-AS2	1557439_at	2.27636772968969	2.60804603258795	2.49767106426398	2.58161425662634	2.47599102141791	2.54542371079604	2.39901190658695	2.5135333229142	2.40791008770577	2.52148164332553	2.46804270100659	2.60716979172945
LINC02148	1557443_s_at	2.49365463787491	2.30693049383373	2.00772908612714	2.14677501649681	2.11274302610333	2.25082251525203	2.18462415274276	2.24556568660536	2.29014933540826	2.39168702770206	2.52971758246998	1.92872969471767
DGCR5	1557451_at	2.39919150703262	2.57528824081065	2.78596560617354	2.62823910677627	2.59779179599516	2.65731885488016	2.58819580381063	2.67707351039982	2.97236530969983	2.6162043377802	2.29690577492113	2.51349311080857
IL6ST-DT	1557466_at	3.70397266316839	3.61346218369114	3.57276343759095	3.8196327487921	3.5341505874927	3.2423740889456	3.67346430010829	3.5865234546363	3.18382690100339	3.68027659280563	3.67234906220686	3.44467853077958
LINC01122	1557472_a_at	2.27526852358402	2.26283153357333	2.26614114149595	2.12202114685742	2.2599791587141	2.26145898375439	2.19502396626779	2.19599249546849	2.30022052749314	2.33919183350705	2.25202887741572	2.08115910282784
LINC00507	1557475_at	2.33149910414252	2.2145814723325	2.16050251150202	2.54813157216493	2.440365391046	2.10818330396594	2.2145814723325	2.16911222162035	2.34420325459889	2.1361986418611	2.0158700367143	2.13131611829897
LINC00320	1557481_a_at	2.15223515657465	2.3973483233022	2.10838884466765	2.18262335287123	2.15223515657465	2.13178878979152	2.42914852202099	2.23923478362488	2.18929561260457	2.25988304313544	2.18262335287123	2.22791571658566
ANKRD44-IT1	1557486_at	2.42984668404223	2.31161260586436	2.51189505520691	2.18109400953415	2.13783199174802	2.45158908404645	2.53789070898757	2.28301099415149	2.2986038988331	2.747937992902	2.05345577830869	2.28301099415149
LINC01487	1557498_a_at	2.58197542432557	2.91874403199501	2.81891866274406	2.70741867242812	2.8153826576826	2.80235164577568	2.93209407145006	2.86969787297773	2.57777343840614	2.87231521925614	2.79987848790263	2.92057921890795
TRIM52-AS1	1557507_at	4.33830229732824	4.14880725668315	4.11631629553415	4.22140751357083	4.31169736776847	4.33025458263174	4.10927647846509	4.08528770716784	4.20497515622828	4.16905766169495	4.17372025793244	4.19699551683645
LINC02189	1557511_at	3.32304902054725	3.27018984163841	3.02633580104966	3.30216829365869	3.46975276302556	3.37213334752533	3.42407630772734	3.42868902387628	3.34238078129135	3.46975276302556	3.49571534375281	3.64673980656169
C10orf55	1557531_a_at	2.72918353386308	2.61421832363452	2.86783024046692	2.62987127742651	2.60997291462902	2.79475141043234	2.7219365142829	2.56855702830399	3.37077099579041	2.60602152499981	2.80054544135142	2.69210759270003
LINC00906	1557550_at	3.49276384408152	3.42561320560241	3.49322388307324	3.43242675621679	3.8583841526952	3.85849967731348	3.51910989587484	3.7070102520178	3.73022884079204	3.66320483221431	3.83114973783475	3.77351118668108
MATN1-AS1	1557557_at	3.3343242240985	3.33181045849571	3.34194111982704	3.11225953699383	3.19164125551313	3.24207271141707	3.3115013549904	3.43826197955705	3.1370077235772	3.21264255032738	3.10049762457059	3.2056280704597
ALKBH3-AS1	1557564_at	3.08824068385179	3.19670852893591	2.9272565375322	3.00308298712726	3.13224542370109	2.85178089370774	3.08824068385179	3.17416763198565	3.07175635917923	3.091333271554	2.89806296751748	3.18637258942706
LINC01305	1557570_a_at	2.30091841895371	2.30290702908461	2.35994357169643	2.67387432103787	2.28208245607734	2.41412226261085	2.48752371018459	2.26070766178702	2.40993913068305	2.37982536357882	2.38349908600321	2.36937183324329
RN7SL832P	1557584_at	5.71256058434154	5.68499179090867	5.45959578969812	5.7687427920254	5.72208041905668	5.67918965880956	5.54012730578611	6.06411434529392	5.81596422192868	5.65762546436124	5.8396450603254	5.54531937202949
LINC01310	1557588_at	5.35565966649024	5.32360343623078	5.39716530434693	5.28252337652705	5.45508403260895	5.32246258489974	5.38164188128849	5.68722956710387	5.31751183239465	5.18550133882247	5.28225856205955	5.26806309177919
PARD6G-AS1	1557590_at	4.64484034881714	4.59200689781916	4.8148675160483	4.69972508846755	4.81139766777754	4.66824073588402	4.77881899863203	4.95519249157745	4.75624262911124	4.8105338834991	4.59200689781916	4.90989048365137
SLC26A5-AS1	1557598_at	2.31690716619291	2.3621966772114	2.40695026297346	2.42998212615649	2.30521556453444	2.29764225827344	2.38884187275499	2.2756038551895	2.39504337681193	2.12731255991017	2.43105212748679	2.22801840867306
LINC00870	1557602_at	3.00141621579489	2.97845437972349	3.12243579369671	3.13497989587945	3.0032524261968	3.05649301496031	2.92690993643411	3.17378067129684	2.79965201706288	3.0451218126648	2.98174217848006	3.18623861112617
PICART1	1557607_at	2.93446037579038	2.72918353386308	2.92072105657956	2.94691239426237	2.7191781666794	2.50907398856414	3.3620649401619	3.11724663942759	3.02624018393857	2.89729038921156	2.8131102685093	2.86908886630675
PITRM1-AS1	1557610_at	3.61074247556921	3.53251039495374	3.87751222418252	3.58487353897542	3.6017174051206	3.6638878995987	3.6141938606979	3.66056857672533	3.52745144957575	3.59480295006282	3.65727904096517	3.67525889198647
KIF9-AS1	1557613_at	5.67482469125682	5.75633934069079	5.72204079542639	5.88880295367624	5.87307824252163	5.91473965638461	5.76788168129628	5.62621489347632	5.74140116324853	6.01870134315673	5.80432850413933	5.90208334513266
DCTN1-AS1	1557617_at	2.5106051163305	2.60938817292378	2.50592689897943	2.70843817633073	2.49860886376513	2.52942449653593	2.5967782080147	2.56460271122207	2.64945027030256	2.735300513761	2.55330992051336	2.4255241799546
LINC01622	1557618_at	3.19352754976045	3.29025387960661	3.02513726008845	3.21387743606338	3.39527151972503	3.22625742588391	3.27813982361276	3.37455925395845	3.28348094626464	2.74550427558055	3.16084814385816	3.54060351189069
LINC02436	1557631_at	2.44417982055126	2.28722654349897	2.38632619177855	2.29238918336642	2.3897487329073	2.34522659486691	2.32599805838482	2.22399419854406	2.29339432037476	2.23007783848269	2.45289564883524	2.38497479571281
RUNDC3A-AS1	1557644_at	2.49491690476148	2.2222193395971	2.61485284871109	2.44283767037098	2.63675603086344	2.7949824221441	2.57589294111128	2.47916362964124	2.50544289597047	2.3013858175034	2.575656555576	2.48313713590585
VWA8-AS1	1557646_at	2.03719710448224	2.06425535525828	2.13444264580979	2.12544746624661	1.99840256877575	2.14196604241345	2.18898867537023	2.15113034802171	2.10650734735552	2.15113034802171	2.12387944402123	2.36752431686462
LINC00642	1557657_a_at	3.86799117236783	3.74032523661269	3.86394815001468	3.86925788948684	3.98084539382788	3.86041586926189	4.16856806432645	3.92388642132085	3.89465812504723	3.60477822974118	3.60054756676	3.79633255107908
FAM170B-AS1	1557660_s_at	2.88478566179887	3.01487674992323	2.89629066981015	3.29338435483237	2.95188968817418	2.89318114185994	2.89673718045939	3.16400167441137	2.99029142231669	3.02545393740711	2.89832027232501	3.02559238271146
LINC01142	1557682_a_at	3.15634015286668	3.59551348467232	3.46944865878334	3.52845693271986	3.41758955403642	3.3102934274336	3.12755207803944	3.35880637561361	3.71238218434608	3.7550381261807	3.55523008556307	3.31031958367645
ASAP1-IT2	1557685_at	3.0797494944748	3.27240394716897	3.52512861707108	3.03508375443048	2.9670408652862	3.11624560992745	3.20019512505421	2.94616523768471	2.92589484437091	2.99140755662563	3.10924659083385	3.20019512505421
SMC5-DT	1557693_at	3.7180667222675	3.70410508031556	3.52472996185051	3.6549980710725	3.84620401604222	3.66305273241983	3.6087707923176	3.50901341848162	3.46957045197465	3.46896036946274	3.73012137783695	3.64315250243148
LINC00550	1557717_at	2.21350765380472	2.41673141500143	2.27654503458005	2.30136857364705	2.10838884466765	2.19544654999542	2.28911108546818	2.33613901552366	2.21006306508292	2.28565002513711	2.24275715558898	2.18713430161164
PCBP1-AS1	1557727_at	3.48843656297728	3.52146005156229	3.20317276907247	3.58865679635164	3.48664861755875	3.54751835912352	3.63984958311637	3.51433578533806	3.59135879698766	3.50261690615362	3.39319365576636	3.46795913798849
LINC02092	1557731_at	4.03445905072147	4.31471623363173	4.00061641693861	3.95588844179616	4.14286061235523	4.27732198243707	4.20821721032551	4.27241507484679	3.97873536113627	4.06197044464727	4.08319145221243	4.20996872075822
UST-AS1	1557741_at	2.24051711057734	2.24139295095462	2.40713112646181	2.3015785407679	2.30064442985404	2.20119029042111	2.11310636866064	2.269104082945	2.24962916961109	2.37744385692618	2.17919771993959	2.42998212615649
LINC02466	1557753_at	2.59284290042451	2.95979482442161	3.04804818922123	2.68024488167555	2.87995489911968	2.64545074231624	2.72918353386308	2.74957073010531	2.94082071679785	3.06466217251478	2.66412534741395	2.68066410182994
LRRC52-AS1	1557761_s_at	4.59997791556498	4.60331972678843	4.21138779816418	4.56131050628802	4.76545614845642	4.57210352155486	4.51334169007672	4.79871322337291	4.39107652816581	4.30618900270947	4.52893146048748	4.1677658899066
LNCAROD	1557779_at	2.3927128172008	2.440365391046	2.3673283282321	2.67836254787842	2.73442558501304	2.64156257338919	2.52720736976856	2.54876959052705	2.71121806220172	2.92627396804186	2.70353537304467	2.62382033973145
C21orf62-AS1	1557782_s_at	3.85356193921784	3.7313676702059	3.84089365982947	3.64245689445581	3.9134305075957	3.80732697196148	3.72468648146128	3.87133380889912	3.79372552191213	3.64219620392624	3.9134305075957	3.60083845330579
MAP3K14-AS1	1557783_at	4.24427649821243	4.44588001636627	4.40715401264409	4.43646540043373	4.489610169863	4.46065348808069	4.33826625781276	4.57656745031175	4.45255743032365	4.70730998419332	4.48837809233435	4.57600161909791
LINC02114	1557787_at	2.54933397264265	2.52625582561542	2.68788646310119	2.79857824750766	2.39890015392205	2.46755279701244	2.49365463787491	2.71918102463464	2.40665061143871	2.85158737846654	2.82737311622734	2.48399356363783
ERCC6L2-AS1	1557788_a_at	3.70918379354263	3.55908594265675	3.68276330498418	3.77958042883266	3.81154702351237	3.41481170704435	3.55958259221497	3.75914529391063	3.701515492578	3.7949528916009	3.67095010403714	3.92931733840165
LINC00639	1557821_at	2.74312098782949	2.70653311527597	2.65727362560825	2.81437638308126	2.84325224361468	2.44452162276425	2.68932009212046	2.93436504787512	2.71948027022093	3.05570650299144	2.87383825620243	2.56291148068816
LINC02232	1557822_at	2.53965804158944	2.38060653649767	2.37638862754927	2.42998212615649	2.38060653649767	2.4443094806717	2.31014448204991	2.2639564363757	2.32696332759219	2.45306297977506	2.38349908600321	2.2996533845761
LINC01252	1557826_at	2.94644537311415	2.72918353386308	3.18212377961959	3.11129868146759	3.13095073564454	3.22602273445391	2.97955140880208	3.13702702983334	2.87405203660514	2.73279528849761	3.08632999129808	3.31860189201831
DNAJC9-AS1	1557827_at	4.63112136447513	4.61273374328089	4.90803775106149	4.68646009451466	4.7540736226532	4.68696195854772	4.62486933127185	4.66691453270287	4.579399531596	4.7233742790359	4.47350680010269	4.49472932442425
LINC01087	1557843_at	2.16850236503069	2.32184898594569	2.19478066951424	2.16850236503069	2.32914898043556	2.25155848484148	2.0892898812165	2.35727144033334	2.02123560788115	2.42702049206707	2.16084021645319	2.17715202998519
LINC02401	1557848_at	4.3415083102707	4.56100408340123	4.55495093939685	4.55527150589285	4.95070066017525	4.88996728675019	4.51730090144075	4.62381237383669	4.57369396799322	4.51074864844532	4.47191177489001	4.64773477642192
INHBA-AS1	1557850_at	3.97192731380139	3.9517091171545	3.91199941712468	3.95988715942312	3.97049593303013	3.98679904729055	3.98059089867107	3.99366466810278	3.90304528980647	4.17239352739622	4.06923153686743	3.80866534836344
MFF-DT	1557862_at	3.34241723997684	3.45281665695069	3.23205955798302	3.48457580814926	3.57562997920881	3.49483242677854	3.70337835424686	3.80761460498071	3.46626872832268	3.34999528717636	3.47084549827933	3.52992651355608
PLA2G4E-AS1	1557863_at	2.4611074973674	2.57540179471456	2.71533112870583	2.74313506282576	2.40460196512507	2.60626164547242	2.38179930139643	2.63273316914238	2.49365463787491	2.50711823784735	2.55479807103454	2.53720233263945
DIAPH1-AS1	1557865_at	2.88242422513351	2.8057447236348	3.03390132620678	3.17840114785381	3.13741254404055	3.02550650681753	3.12478653801197	3.22909818638906	3.10051626676825	3.27378599647257	3.07988603193146	3.18718215853429
LINC02052	1557871_at	2.2756038551895	2.0055827203669	2.47072823629201	1.91438766659788	2.04169639623341	1.99830254617199	2.04260903701274	2.11004628989549	2.17222369570774	2.03073155964787	2.09095826931216	2.30230661040276
FBXO38-DT	1557873_at	4.5588012240002	4.90340991359522	4.45757193603717	4.69094352824659	4.86567904965622	4.65256847337504	4.83527997546244	4.78507658502877	4.66788101760704	4.68164803202059	4.70291829356043	4.69021670233385
GRID1-AS1	1557874_at	2.53088467332897	2.64220791551277	2.66746174885453	2.68315828185093	2.58844877806899	2.67772560658746	2.71520094849	2.60234672702994	2.60234672702994	2.56406232425556	2.62518204929573	2.58844877806899
CASC17	1557875_at	3.41612219813375	3.49887077073775	3.23753808285318	3.24525766553999	3.43461309235136	3.45309417900722	3.37648008950514	3.53388448304877	3.4165183303813	3.45817202463757	3.23126782864471	3.28168631929886
LINC01020	1557876_at	1.99706583182147	2.16202707205727	2.42998212615649	2.0291952256208	2.23492587681068	2.09322732579497	2.1228920682502	2.2239841627404	2.45764454000023	2.50315458258032	2.48507709296746	2.65389867001853
GALNT7-DT	1557878_at	4.67507272261719	4.77472571550371	4.97483190815219	4.70324760085451	4.84135586220568	4.534642848393	4.69714480561875	4.63117166256718	4.72568520494234	4.72732741476846	4.6909545609014	4.86392209492406
ZNF32-AS3	1557881_at	2.7890691073815	2.89580146636939	2.64863845748607	2.71780739703627	2.84586082771313	2.92079727459932	2.6404565116728	2.94231732915347	3.04273783847354	2.96951579940451	2.92910175459888	3.15806030613358
CARNMT1-AS1	1557885_at	3.46212384345779	3.6454084127316	3.46256460893681	3.75637719025705	3.5858609820701	3.49474592420789	3.55361106963142	3.31896973743116	3.47991275830994	3.55344622934062	3.60920736549866	3.3620649401619
LINC01056	1557892_at	5.76475145336031	5.93956682930872	5.56478496735855	6.01894931339613	5.97444242766418	5.90524229231478	5.81390073403953	6.09764888305324	5.81999757181359	5.72678254093342	5.76850107924206	5.76625465776213
LINC02274	1557921_s_at	2.64452682286012	2.45221986029491	2.51973934008604	2.80184004150111	2.78534202339232	2.5468266910491	2.8896963618218	2.62756454423213	2.47082265393955	2.72748253347384	2.55230292904599	2.52731065225217
LCMT1-AS2	1558007_s_at	4.34503660112016	4.45682527047282	4.33589256150938	4.54010987935546	4.43006670003678	4.38109547283701	4.23980172250346	4.31739252866298	4.43178630130067	4.11634531630955	4.23640627632464	4.41038008985216
NORAD	1558028_x_at	6.37715266283655	6.56341188149317	6.28796934295778	6.49915943167409	5.91148795883233	6.24871836975743	6.6492715083049	6.10303800187765	5.95325468572508	6.00689488647912	6.20632188368976	6.12260175977665
MEG3	1558144_at	3.25336694521741	3.26238431808087	3.2430870812407	3.20770325340564	3.22168557198069	3.32705735737669	3.24938154555853	3.26238431808087	3.1264495338404	3.39842905025147	3.28416448782855	3.22057902186342
BAIAP2-DT	1558147_a_at	5.12937565009852	5.37935505032151	5.35199725605976	5.26230834943546	5.58165090394788	5.33043161779711	5.29472689330783	5.65260179715535	5.37817908643563	5.23153962112542	5.48342295860967	5.49430227706071
MGC16275	1558166_at	2.87722513581963	2.43957530542286	2.92128035694788	2.68889020906256	2.75515142836765	2.52959643764866	2.88820406928239	2.8200241485717	2.87158300452725	2.53749845543764	2.97065435185008	2.55872715756957
LINC00592	1558195_at	3.74957790298898	3.65770539706821	3.76874763565243	3.74159156881395	3.82317536966434	3.75812199078906	3.43507393807613	3.61185801891265	3.76874763565243	3.83327976285935	3.57189244134817	3.47126455203863
VLDLR-AS1	1558212_at	4.88546580955204	4.79931933933366	4.84042746590251	4.86446464457231	5.03544561481556	4.7940592570059	4.74880930075397	5.1276397596405	4.97045772459999	4.65486715051517	4.97628801452485	4.8028422971784
AFAP1-AS1	1558216_at	3.27089735206342	3.54191195528105	3.4419453135932	3.62759169452009	3.38443757376596	3.58217905835753	3.62167317998935	3.69527065995891	3.76275140228868	3.24375284243815	3.01999986977749	3.37707856007507
KCNJ2-AS1	1558234_at	1.99155668215325	2.17835389853429	2.14505734969069	2.36774581088298	2.01154783007797	2.04843291701413	2.14653646210196	2.17835389853429	2.3357311744662	2.23313468392429	2.24997338628884	2.10409876731286
LINC00662	1558256_at	3.09072515115123	3.07534900704756	2.68921921996168	2.8842504271398	2.68921921996168	2.8246771734716	2.64694506722072	2.81597716887252	3.01424032999737	2.88926666248806	3.02054065633879	2.83733574270421
CAPS2-AS1	1558336_at	3.30501978075069	3.22518645589526	3.15743846735282	3.0710660368354	3.15215033739223	3.0806207238277	3.39742517957542	3.46822146969955	2.98090488953697	3.12776388357881	3.40436735143774	3.12496703274738
PLCG1-AS1	1558354_s_at	2.07744473682749	2.58121124902066	2.12107639777909	2.37785902749921	2.23927532149418	2.40261997270592	2.2123278311785	2.14867878613525	2.31095203783165	2.39057713711907	2.29763744370387	2.383913634086
TMEM147-AS1	1558381_a_at	4.72012245267471	4.3808159430715	4.54086205260062	4.59810163422046	4.59370009520873	4.51743344817766	4.54041068871271	4.71026789773315	4.45464153066198	4.52219378769432	4.42774103173151	4.54879054633698
KRT7-AS	1558393_at	7.05393905090886	7.22521913206105	6.93220759002987	6.90870999781165	7.11608427785102	7.15160114470337	7.09409049358618	7.40904758702319	7.20334280937906	7.33651738661607	7.23323183457034	7.28019898261256
TERLR1	1558402_at	2.29378001210549	2.23805689795869	2.36449887466015	2.32825401841151	2.44077518493946	2.33599677961845	2.3880482827561	2.38389488145734	2.34044719788113	2.83669341747123	2.36375598884144	2.57988224603372
LINC00622	1558404_at	2.32908688925543	2.25392573225799	2.29896489595379	2.30242676261451	2.35337402230999	2.34192832529158	2.1191264789516	2.38820281462812	2.05340172877761	2.46926818406148	2.17835389853429	2.33881978384518
LINC00265	1558423_at	3.79656335125924	3.63637888537424	3.50826396591254	3.79951259008857	3.73460376246473	3.5338432863257	3.51534855719609	3.84768043062146	3.47682362166706	3.44320361370055	3.41061535930498	3.55412913319811
GARS1-DT	1558459_s_at	5.35473283653635	5.53666213798082	5.52813245473922	5.44424800130464	5.5762138726303	5.72315379120454	5.39890981806112	5.53348336935066	5.32868236400211	5.46903159920548	5.50993399508642	5.25880116641617
CEROX1	1558463_s_at	5.00305972679636	5.11071521675601	5.0699308615356	5.20176709082659	5.44569491075651	5.13699540820573	5.17612970702513	5.23420426079356	5.22808550908895	5.33310903460816	5.05968293520586	5.51803033847791
LINC02053	1558496_at	2.41330192078128	2.54737998657335	2.66574950686548	2.37258513975275	2.2778756359708	2.46038271610711	2.20739457789939	2.59172932168895	2.49747836999866	2.19659909870137	2.30085807459873	2.4886808003388
YPEL3-DT	1558525_at	4.56219046446435	4.35427435168042	4.41064340081373	4.58323696805498	4.37828227983992	4.49278695538935	4.50250510495678	4.58226822912423	4.51347367725325	4.45579672485893	4.36916418582757	4.41517384046567
PAXIP1-AS2	1558527_at	3.67355396936406	3.63304025836134	3.3811536204205	4.00958736410461	3.69411544567501	3.85684323133549	3.61613500470774	3.91374073042349	3.73570667420592	3.65926098092928	3.79464494847764	3.40952526108145
LINC02616	1558574_at	3.52281244852781	3.50372260675762	3.26094915499699	3.50775882345368	3.52281244852781	3.47492956731218	3.42891832724169	3.7603075563535	3.47949241730218	3.38264408113284	3.29836867095889	3.38589448869749
KANSL1L-AS1	1558595_at	2.48635207327524	2.30986269782841	2.34155447320017	2.72918353386308	2.35887779590514	2.39285480388719	2.218176499099	2.21492000260741	2.1925165447489	2.59617135542793	2.55937233444811	2.35236220781323
TUSC7	1558601_at	3.03422553411511	2.94543949682757	3.36696973797304	3.30644244450669	3.14217291442883	2.80406102865037	2.81445830003974	3.01458243232277	3.0892180130606	3.03644080331993	3.03422553411511	2.99353298018783
RGPD4-AS1	1558623_at	2.61248591607508	2.51108529480313	3.07649338374112	2.69211731642508	2.61124165215945	2.72192739017891	2.51538839404023	2.49975465020194	2.50257893835848	2.36533435024985	2.56749367519605	2.53775074445052
RBFADN	1558628_at	3.00742651360593	2.95713915064167	3.02993843736765	2.92505537212075	2.90367760765726	3.01105706739776	2.96951579940451	2.94062861974867	3.0992388512865	3.37996218323524	3.08189668111307	3.32282188327879
DLGAP4-AS1	1558630_at	4.28159075528371	4.4355325079216	4.34158532179247	4.3620666865095	4.27947814466922	4.55519334993688	4.51989615740723	4.75356438133248	4.33069966121464	4.41828296733436	4.42118409423956	4.37121654619895
MIR133A1HG	1558645_at	2.50181763343866	2.50336711139685	2.47162337748156	2.42831806159009	2.34412913901406	2.24080865266354	2.40237799878884	2.2756038551895	2.41404546763432	2.44063554383825	2.74797698323854	2.23695243278005
GCAWKR	1558649_at	3.21779617490614	2.87361889893957	3.33623438930979	3.38973406112969	2.94223913748392	2.98884488795294	3.17115801744341	3.03077908441335	2.71531875253568	2.79828332810848	3.1790302657778	2.85575130706663
CCDC28A-AS1	1558651_at	2.39485730022902	2.35059023604341	2.41810971583454	2.41164262840595	2.51099385775792	2.23635811799115	2.40490347017664	2.27037831852466	2.34623232190142	2.30690550174519	2.29760734357381	2.04826652769596
MAP3K20-AS1	1558653_at	2.5123828604256	2.77332422188212	2.56077543294412	2.33864930647512	2.60020738234219	2.660277017522	2.75813084575089	2.66449307522204	2.70327852676299	2.81269162831699	2.90092601023735	2.63868764757205
LINC00703	1558660_at	2.56430606080828	2.63241773380228	2.24153318269146	2.55302051092926	2.48879386761698	2.69459599634893	2.45964003601074	2.53580955234646	2.5106628519028	2.47480780424913	2.24959516453575	2.55523787025709
HULC	1558661_at	2.30181553250587	2.440365391046	2.17190464044631	2.39500375676979	2.28565002513711	2.28565002513711	2.38584734621224	2.56896900435246	2.34518315863576	2.28827003056585	2.53039123712264	2.64376664649434
PHEX-AS1	1558666_at	4.10796222048866	4.27147118114296	3.93980322020451	4.35252721651068	4.41875322345051	4.11435796049122	4.07391467008031	4.16085299817034	4.15835608894032	4.02600584939312	4.39984391113081	4.09175618961972
MALAT1	1558678_s_at	10.9943407933981	11.0566488020339	10.7706028160237	11.3467791627451	11.2442406593851	12.1379550604921	10.9423391148553	11.1839817080268	11.2283136446233	10.7759335950756	11.0167348765641	9.98031985030553
ATP6AP1-DT	1558685_a_at	7.13240168398512	7.12801558702594	7.13644968865316	7.08376899400247	7.2040523748253	7.05982036863702	7.09074795747738	7.19237951457598	7.02714477576757	7.01131094497591	7.13109535634497	6.99714011453708
STX17-DT	1558688_at	8.81722363340459	9.02208868905823	9.03848097532594	9.08920976994298	9.15808673854196	9.09414358900247	9.05861304603154	9.25516811181266	9.04153992644852	9.11424281922349	9.14804563443584	9.16780622870606
FAM13A-AS1	1558711_at	3.81068048192638	3.85104028081594	3.91894077622055	4.17739065462513	4.13148342331646	3.99686819578305	3.8090334732618	3.83194620498189	3.8390618232006	3.79867978809496	3.85809164947802	3.76814237672377
VPS9D1-AS1	1558728_at	6.49592012815957	6.49636917375603	6.67035325593937	6.52141875653927	6.43673174273525	6.45183844659835	6.64927361092686	6.62616643916635	6.55806502881298	6.55336765548269	6.56157902357362	6.53441708553425
TNRC6B-DT	1558764_at	2.76801899909672	2.86498176124287	2.95288463196735	2.87664932389224	2.6554852225416	2.80107658045807	2.83984300131577	2.83246774764744	2.67687256488291	3.04512181266481	2.93558198887078	3.08595763722339
NFYC-AS1	1558782_a_at	4.28611985861746	4.30274984614803	4.41689658828625	4.25421198883784	4.46871495030546	4.49104530827392	4.22623293885513	4.2243666153439	4.43559837601382	4.30274984614803	4.73830064673168	4.04748804441395
RGS5	1558785_a_at	5.00615598319728	4.94342982176152	4.71681896638763	4.80538335362808	4.76971370450642	4.67937508676434	4.66190948020317	4.89380077930875	4.71177646537693	4.79615021720024	4.95220974212346	4.69565162320379
ZNF252P-AS1	1558790_s_at	2.67098274979808	2.69473619205936	2.61836237175166	2.51616350947603	2.87305931367499	2.81000587156725	2.91516793167979	2.70102803709665	3.03888684745393	2.84486391530796	2.6965449931093	2.50762801183637
FIRRE	1558791_at	4.33301237175595	4.22247013312849	4.05956052565286	4.16468095349101	4.56693840448223	4.2305356837598	4.11770128422577	4.22247013312849	4.40927012397244	4.16637872875522	4.33421539894564	4.23284152911878
FRY-AS1	1558793_at	2.27703512313054	2.31161260586436	2.46977439511151	2.52902352436828	2.28963967235265	2.1639871897153	2.17506733264844	2.30780898287572	2.14694451477479	2.12703075626605	2.31265959771451	2.38650904107798
NNT-AS1	1558801_at	4.37278064399481	3.71784133997691	3.92041567769493	4.64409959924333	4.10411200144678	4.48541372601033	4.12888894000659	3.64049048877468	4.32865871723002	4.4977506184206	3.87491782929888	4.32930508344339
CDK13-DT	1558804_at	2.42998212615649	2.35849919141869	2.7692822858135	2.58836414165686	2.47959955125925	2.55636684573428	2.55458117447852	2.64356035644894	2.45761301550165	2.38147732282747	2.36618446031236	2.25136287836565
LINC00683	1558849_at	3.73439289360966	3.63862486092758	3.74592321466652	3.26760255358302	3.73851177890176	3.8792118059985	3.73395720722373	3.92078039874071	3.7160985758211	3.72291267755134	3.71518313472897	3.92183482052574
LNC-LBCS	1558858_at	2.70477033365511	2.71303217877828	2.58531138820161	2.74369340370197	2.92311347876459	2.71699549628012	2.67671082286949	2.79540995192042	2.53678228293434	2.69595519171521	2.8836222277947	2.62364952247929
LINC00924	1558881_at	3.26325416122453	3.19706858195716	3.02303292352127	3.58804935668797	3.32693336453429	3.38619916195693	3.31012892487605	3.45270077482	3.03233545536404	3.22893487673665	2.75445849923828	2.99549422703236
RGMB-AS1	1558899_s_at	3.5190956299743	3.94455626238601	3.56583583813914	3.57369754768633	3.53047636750833	3.65529445266079	3.49823916824052	3.56171507442355	3.48897363667265	3.52197965344055	4.03131125757959	3.63973676739386
LINC00907	1558903_at	3.49655798897188	3.44738417605025	3.58616712040316	3.33862763955479	3.58594540721685	3.50873615023058	3.21621722604536	3.63465989946646	3.73154302711321	3.46651582992041	3.31184905212933	3.45689234034545
OSER1-DT	1558906_a_at	3.1421446993664	2.72104059538212	3.24401086241231	3.13151996628944	3.21527568922688	2.8503682008193	3.04942418054358	3.09685252744665	3.28474396120613	2.6951930076081	3.08047007094268	2.76052571721801
SLC8A1-AS1	1558920_at	2.49649711095608	2.49649711095608	2.64179114683098	2.38483201430025	2.46553318254984	2.38890271694317	2.70852323185597	2.61164939703821	2.5205929359948	2.30768566576726	2.46998246485347	2.45494231311878
LINC00460	1558930_at	3.2121614533361	3.01419007946403	3.16341376793882	3.23431518442926	3.0728358110599	3.16364120109145	3.19641666430166	3.34686279963701	3.20465930809906	2.98358417276717	3.14567488849643	3.14835675565455
HCG18	1558967_s_at	5.06476645325054	5.12584017729872	5.24796205476658	4.89311100981844	5.30951208853729	5.03954000265342	5.44251814882813	5.25528872805249	5.20281032728596	5.12209069476843	5.2897963606101	5.39296009019951
MORF4L2-AS1	1559002_at	4.82627829037807	4.44918867454912	4.65897025011243	4.93718276833897	4.85198387636465	4.72589203436377	4.66279227023248	4.87922676538462	4.48120514808707	4.5995972756654	4.7876669425953	4.47698723913866
PPP1R26-AS1	1559026_at	2.77757131800503	2.59385636059797	2.76136657471183	2.54833754294209	2.73769296975346	2.65177949709694	2.45948105738161	3.3060868367444	2.57284088153667	2.41140949907293	2.72912275740701	2.61547890347571
LINC01018	1559033_at	3.75813867761593	4.02970361322611	3.87551415945378	3.76991329572204	4.07099250092434	3.85939606360323	3.71787153392167	4.16732511612642	4.07678429716489	3.50387424393626	4.01881125013566	3.70622691478545
HCG27	1559050_at	4.35557296484415	4.47162857821357	4.63249736860584	4.39019118749115	4.55569464700463	4.70089076101332	4.30271178989956	4.26846622758165	4.34328444546452	4.17564813043606	4.64555455908533	4.29339900699269
CACNA1G-AS1	1559061_at	3.69847069835551	3.62591001266912	4.11684723466638	3.71414355459751	3.84197600098325	3.71022598242111	3.89996067549831	3.87894754656342	3.47930727656063	4.07254576898145	3.72182289185223	3.99496884530912
NUP153-AS1	1559064_at	4.68101678952089	4.65410588493633	4.50271008991122	4.46986219292989	4.57582022829553	4.63550277005062	4.61638516676883	4.72490623644473	4.73508234447045	4.7339699900788	4.59840336753038	4.73305649305263
LINC00567	1559079_at	2.63340976300813	2.66491520571173	2.6408566646934	2.56030200815776	2.64632881939651	2.52973424670271	2.68339032517818	2.61839856120575	2.6388684904139	2.66595153868348	2.76631291854888	2.80482063764556
LINC01530	1559093_at	3.09941795331915	3.312017277481	3.27262731341328	3.09521943296754	3.0102529963461	2.99889754826864	3.09835168770158	3.24887322891894	3.25997104049094	2.94540018594062	3.0318269167292	3.09365929797461
LINC01550	1559097_at	3.08357641254893	3.33183523759827	3.02995973699761	3.1916262284518	3.24328327822367	3.01157486995361	3.0089792592982	3.1011885324293	2.92148978371785	2.93578984653174	2.94601848061043	3.26197035404403
LINC02603	1559129_a_at	3.65398892831008	3.80715837809052	3.54132424619622	3.6081584682753	3.70328899418464	3.80779132640544	3.6087707923176	3.7994221812376	3.70491397771376	3.80751166442163	3.74169651043577	3.58046082406947
EOLA2-DT	1559136_s_at	5.54343282713039	5.58530628489702	5.44592473430883	5.51444136241541	5.59853683261145	5.60922301020345	5.38254917258915	5.58359295708964	5.51624450003009	5.51422254903939	5.77401294598388	5.54343282713039
FAM87A	1559140_at	4.83430263947007	4.89563492590936	4.77237129574207	4.64913089367832	4.64115320639548	4.73566967081407	4.70746488341564	5.30432897994981	4.69145879382992	4.38450904698286	4.35276468201054	4.54881358754228
LINC00910	1559144_x_at	2.83177346583491	2.94050889342997	2.89800670819236	2.97129975108766	2.73705562649095	2.82055019570505	3.04937200851484	2.71098744725387	2.86443874553271	2.846191826847	2.75645367925484	2.7946053706691
LINC02273	1559205_s_at	4.92469651192027	5.42241355005054	5.17210611438955	4.89401044497624	4.85734612057285	5.16512966870439	5.16590196170137	5.13264188580936	4.99383038532068	5.06933033169182	5.04687937978684	5.19668738554064
ST7-OT4	1559208_at	2.77437981091662	2.61503713080667	2.50404820468333	2.60289055163583	2.45684587619103	2.71521687029972	2.87497039994308	2.63691819497904	2.59665892455668	2.5967968125635	2.59838716503216	2.49365463787491
LINC01419	1559213_at	2.03928354251884	2.05005910087804	2.03011044787669	2.09241902741226	2.09560225625422	2.16411877513021	2.09941086179554	2.08863530343634	2.13836236261292	2.20262858664852	2.06630313164845	1.99866306219975
TWF2-DT	1559220_at	5.71186674905998	5.61898951258465	5.70624291848066	5.79365720107636	5.71955527032067	5.76487204626775	5.75468533705925	5.80844709810493	5.67912232797515	5.76716280844849	5.40576787675177	5.33071447263078
LINC01013	1559221_at	2.49808142362587	2.45123337181718	2.52799432781547	2.39557043155544	2.34196033999474	2.51594959935525	2.61808878197118	2.53071307366383	2.50743459293582	2.70074259904911	2.51678776224578	2.61177484037656
LINC01730	1559252_a_at	2.96747134407606	2.93449466774904	2.8538087949092	2.9882075393364	2.97513639785319	2.73334742781842	2.92184715102428	2.78016061355718	2.98192589736346	3.01624156983054	2.96353722894789	2.86262578539186
PICSAR	1559254_at	3.67516657733636	3.75768867845043	3.72937843181377	3.51983281357578	3.77372972754799	3.52457166724655	3.7082281400787	3.7846309631848	3.73717683163155	3.77373662862293	3.68246323518428	3.70024847490459
LACTB2-AS1	1559264_at	2.66090083201698	2.13229175380797	2.47250473396633	2.26331230090433	2.59314345682904	2.38760741421895	2.49365463787491	2.36249628534592	2.35182697029249	2.58372799913562	2.59679336698316	2.69345914712878
PCAT18	1559276_at	2.67576836830756	2.66544355730674	3.07345279802813	2.50650925025043	2.78463465521105	2.47172015460787	2.79258189436906	2.64210187414803	2.707653805506	2.59839503938466	2.76460504183274	2.64591817982954
ADAMTS9-AS2	1559296_at	2.60247417617326	2.97332381252858	2.77010005133187	2.61700399181796	2.779928822509	2.82216047473426	2.87955508819525	2.72308295906729	2.66146972653634	2.75977292049663	2.77881587961585	2.80191543921569
SPATA41	1559298_a_at	3.87689116514615	3.65681394641874	3.75901137341979	3.65681394641874	4.04903096699832	3.92443243862182	3.84546026028892	3.71326377300543	3.80587449287877	3.58773725425824	3.61624134494426	3.52443156683514
LINC01532	1559303_at	3.53453902107041	3.78592821414363	3.59404055300535	3.2364364101009	3.54060351189069	3.53809937544019	3.44009980664992	3.61849345097754	3.27773337882259	3.36045625555321	3.70050090598932	3.72048960541819
LINC02241	1559316_at	2.63197648858441	2.67147287860281	2.61563540305834	2.81097430216401	2.86228431564156	2.84830199706651	2.67860045686971	2.66203145670218	2.88053123432727	2.71348625750267	2.7354086753806	2.92466588819049
LINC02997	1559321_at	3.89859117216607	3.7791131489556	3.78323526049292	4.25199605503302	3.73514177713266	3.96821143721034	3.62842302803903	3.90931923581015	3.77119166274551	3.62583012683491	3.72398012728141	3.95919066351173
DIO3OS	1559326_at	5.04766132425747	5.2159316460361	5.47715088220697	5.04303799746169	5.31181861418588	5.20178555824627	5.20025388060991	5.09026953436568	5.3881295294882	5.25075980032979	5.44645945961749	5.44972428242176
SRGAP3-AS2	1559333_at	3.26486064965963	3.30513372837644	3.26421106021274	3.26566660033742	3.25447910714399	3.35592889802475	3.20784825176558	3.25415569115509	3.26486064965963	3.22384983344488	3.26566660033742	3.14931013247088
MAPK10-AS1	1559344_at	2.736298106488	2.440365391046	2.64778016581894	2.72918353386308	2.82130422717728	2.54062495889841	2.63199779967596	2.74828116293022	2.9042055892062	2.88785484980843	2.59314345682904	2.70219637509043
LINC01852	1559348_a_at	2.53064869018004	2.72918353386308	2.57399508296599	2.56798699800692	2.72399922636568	2.23443442671813	2.52646294849999	2.735300513761	2.54305757193231	2.48621022271902	2.44546298779748	2.67468733581543
MAFG-DT	1559352_a_at	6.64862772991718	6.80947369345939	6.72584166017944	6.54931798399749	6.8378641946766	6.70910053779682	6.78675287999306	6.80780081505872	6.7415641079517	6.7158780681971	6.82210388575442	6.72995919435666
LINC01146	1559363_at	2.15048897967986	2.14634395581271	2.21120217598817	2.10838884466765	2.17752441561386	2.16705432335939	2.07541523206572	2.22539197619797	2.09270074690723	2.15501833040547	2.53199501866911	1.85794197144245
LINC01635	1559372_at	3.03807438696013	3.13620911604356	3.06756893113106	3.33017654178339	3.35418143545088	3.00793043260288	3.00757209304709	3.28675847805199	3.2359894244232	2.96951579940451	3.3638904685987	2.91961692558531
ATP1A1-AS1	1559376_at	3.61287814680028	4.08895000428906	3.41326295334319	3.38086003962113	3.74285616972501	3.7647969926777	3.68148780410674	3.67311435139501	3.75593987516649	3.51289323339897	3.59112214055875	4.00486529652218
HMGN3-AS1	1559403_at	2.75157315603979	2.64461644946188	2.85561954964241	3.11822716029474	2.80278638538788	2.87013912795643	2.96707198218488	3.10194826354337	2.92483575023111	2.89118422152451	2.70682277523471	3.09759486419241
MIR99AHG	1559412_at	2.96473199362775	2.99812296726252	3.03342294808655	3.05471213965477	3.18703241077581	3.07113853824164	3.1543753416788	3.06371476696405	3.08722474463018	3.14430951980864	3.01568466261683	2.97496429325325
IL21R-AS1	1559443_s_at	5.19330770273531	5.3754223580409	5.08046555085276	5.50520059938951	5.1749775413584	5.32928181062588	5.21678586685694	5.23671926989841	5.21151403747363	5.3272774405668	4.99564200801147	5.4109095190704
D21S2088E	1559470_at	2.45455299298194	2.50486843423606	2.49586147530301	2.77604920607814	2.63175368441627	2.24528525294223	2.49365463787491	2.75101749354904	2.43792421976304	2.62066888991622	2.56379252298152	2.36373219253736
SEPSECS-AS1	1559479_at	2.50931374474368	2.35075586054345	2.51944643392756	2.46168217527608	2.37958638953021	2.59314345682904	2.38760554279794	2.42980388092871	2.51777545608216	2.63929910888556	2.44546298779748	2.52400767722415
LINC01366	1559488_at	4.11833278378203	4.44923505255945	4.0340313349262	4.33419029083169	4.20552896008145	4.19183037178988	4.24191152111897	4.29383694350866	4.18178420184226	3.96825645002314	4.15717470139809	3.96983459553351
LINC01583	1559497_at	2.31949051826345	2.27367175882321	2.36410191785829	2.26783797909804	2.02335517681698	2.40228179709735	2.30825768838662	1.99365048068412	2.54611773337583	2.28548642177542	2.31612844376233	2.40600594060046
CBR3-AS1	1559501_at	4.05303347578045	4.03154903060745	3.87334771574862	3.99918841263942	4.1722387835974	3.8391018128633	3.81879109928835	3.69403792185756	3.85365870659606	3.74606015492779	3.9464353957264	4.05689355350544
LINC00630	1559510_at	2.54933397264265	2.61831197268156	2.55039111955913	2.45787046795316	2.32065375745397	2.49494855010236	2.68583145247269	2.32155228945781	2.2756038551895	2.55830630992969	2.4363927218767	2.89876408828336
PCGF3-AS1	1559528_at	2.8457402671968	3.20659469324152	2.77414683836235	2.92157102235315	2.74785394871143	2.69994313777732	2.84347345421363	2.92478828758206	2.49365463787491	3.0779885635563	3.09968571268872	2.71880909946924
ARIH2OS	1559532_at	3.77417888383832	3.94769150409834	3.73875363358752	3.8726406471224	3.9504903072292	4.02238707672105	3.84757564862615	3.76966040700649	3.58574594643789	3.22550327728632	3.63596070765835	4.06097900131424
MRNIP-DT	1559534_at	2.13449845087205	2.14488171576156	2.30169001884638	2.05340172877761	2.19817096259047	2.17835389853429	2.2446560371517	1.99562793779165	2.12640452737748	2.10679812181291	2.09920858618427	2.0491838198292
GAU1	1559538_at	4.70349130636942	4.46425389828402	4.55534855110926	4.83615098176413	4.67013705185592	4.60137845976304	4.5152491044164	4.76815635368231	4.33803452554565	4.622727370015	4.5350487356701	4.47337754953296
C5orf64-AS1	1559540_at	4.13340094154214	4.48777916960644	4.26915522927732	4.01656550750082	4.10313098827952	4.10313098827952	4.24790941036725	4.14502634384953	4.35689110755827	4.11712091588884	3.96418886430165	4.06486515442484
RB1-DT	1559543_at	2.72320854032092	2.33003800290759	2.55019122819538	2.39752919297901	2.6554852225416	2.65545116513299	2.50226045349563	2.64506722932056	2.29600925902087	2.436815250884	2.75645367925484	2.71509574435341
LINC01093	1559573_at	2.33149910414252	2.38682979288721	2.5003487041059	2.38183115341022	2.49908348971284	2.61801959852826	2.52314439420806	2.47512598624488	2.52123329796956	2.42308504185155	2.28064357688776	2.15656399519111
LINC00927	1559579_at	3.52316702128682	4.01196996781023	3.67481064987456	3.62219745285795	3.73661958233787	3.82831492626446	3.60422600845357	3.64119047185698	3.85924125454239	3.76786841376484	3.66996081186335	3.77777576914711
LINC02458	1559595_at	2.9505613013662	3.14211991371891	3.13457151332168	3.05565222032837	3.25573460166546	2.88413455387064	3.2166231916583	3.33160059155538	3.11583546204125	3.2781586910252	3.1790302657778	3.32656403381737
LINC01936	1559605_a_at	3.74071149184467	3.98385885827844	3.82205102080515	4.18409708712556	4.07114184166308	3.71656213925863	3.82969126250211	3.96296137822432	3.62557772406836	3.8676772341027	3.75848261319749	3.6087707923176
LINC02912	1559611_at	2.88624137861642	2.90871642579303	2.88438872719493	2.71485546652494	2.9850351852413	2.79210705985384	2.7805962982866	2.95025465074663	2.84990107543881	2.8567891764061	2.80854910172803	2.93693841715168
HDAC2-AS2	1559620_at	3.71731478023279	3.78592821414363	3.13457151332168	3.80467127827217	3.63514020872552	3.78171465430205	3.4982877215319	3.86124382686846	3.4356567527533	3.5581525747187	3.33988904568741	4.00601884198689
LINC02860	1559627_at	2.609175808824	2.71096066595066	2.55311475939235	2.3648128257607	2.64176304317452	2.5568586571542	2.47160570997986	2.67883796282015	2.38437203194418	2.49211942691191	2.53644655206331	2.52547925814229
PIK3CD-AS1	1559638_at	6.31773514537572	6.298680777544	6.40587121579708	6.38461046907323	6.35243273559844	6.33615624649998	6.29035951738294	6.4821174123044	6.38701999318904	6.21358216164473	6.2662409487811	6.38461046907323
LINC00184	1559645_at	2.80534491909572	2.53305898787768	2.45504882850027	2.69570667824442	2.78837262086634	2.66090083201698	2.85919767704859	2.77217280483341	2.83716558142977	2.7970469954591	2.82938703803952	2.89951964654598
JAZF1-AS1	1559650_at	2.59462701570219	2.55372585177569	2.58366771911149	2.6098590567943	2.69003113019553	2.53262594388881	2.82196934550074	2.46367336994219	2.54869632907091	2.52776327104844	2.70546434396186	2.5819393616078
GRTP1-AS1	1559653_at	2.06622800806895	1.88789435849174	2.2545910519674	2.17079401015467	2.00363196550857	2.13903959203821	2.03535209365437	2.1522895260814	2.21803898344768	2.18459858357481	2.10500900696082	2.0491838198292
LINC02318	1559665_at	2.2650538626793	2.05340172877761	2.17575179930509	2.09350170902804	2.14630661073975	2.14458314040165	2.04434044957751	1.93204703780279	2.01323117159415	2.07238039689974	2.05340172877761	2.21705588024037
GS1-24F4.2	1559678_s_at	2.32899870857366	2.35699940549012	2.79659171343042	2.66138868642697	2.52187039027443	2.46926818406148	2.12220836459932	2.48598235790266	2.38614336553039	2.67141958415478	2.87056562728468	2.55931420645849
ZKSCAN2-DT	1559702_at	4.59720778257452	4.50559409458069	4.80970242050175	4.66313200319877	4.86305564417686	4.90476780985366	5.13821356826423	4.74678962100968	4.77230712041455	4.78575702278191	4.85044865086055	4.82149100814252
LINC00689	1559712_at	3.62118263883494	3.63158170647066	3.63163169618723	4.07218556596378	3.58865142918539	3.62983019967949	3.7813097987651	3.79287402186834	3.45942647028476	3.85477000541064	3.72398012728141	3.64890627352428
LINC01968	1559715_at	4.98404390542023	4.80372813974725	4.72464433235891	4.97044237579358	4.87136095287568	4.90623371689932	4.87827637456465	4.96586193789813	4.7727139776113	4.69400835574587	4.70896278530848	4.89627751681908
LINC01537	1559725_at	2.0870173881267	1.96686033756217	2.14323221752235	2.06861457732281	1.91659383712934	2.11114472216076	1.92671743076755	2.03210979953166	2.17837627489063	2.01152119987256	2.24275715558898	2.30117614127894
LINC02656	1559756_at	2.42998212615649	2.53521570949597	2.61945944121083	2.41663466261346	2.71389416899316	2.28565002513711	2.33515417369038	2.58131716274883	2.62413090107263	2.43428310529084	2.50371559195677	2.54592220561857
NALT1	1559765_a_at	5.61626405849036	5.62082452285781	5.59515247109954	5.35506382512411	5.58982594746333	5.5731876290855	5.66527422395729	5.75452183278366	5.65381958540936	5.40244011112581	5.6004594011836	5.56585070835766
ALDH1L1-AS2	1559766_at	4.31750969209643	4.52286667308872	4.86296494691036	4.35735930280286	4.73103001823044	4.500886393106	4.52335242977361	4.58394576035652	4.73468085618666	4.6828185791206	4.86975581129081	4.72835529534023
LINC01800	1559787_at	3.44928265092276	3.27150122937417	3.43021487170024	3.4175710327803	3.65144617763865	3.45634582989164	3.49727401376245	3.43097776177138	3.70813827000022	3.56373204703902	3.58828683850859	3.49899007033209
LINC02223	1559790_at	2.47152088699778	2.44197876354983	2.1895445550858	2.61078919208067	2.70958186436536	2.48078561123137	2.52911664812847	2.50356787103946	2.35248894086558	2.50293410849732	2.46349045249131	2.2063207364985
FAM53B-AS1	1559812_at	2.98491505803358	3.31717236257081	3.04144090704825	3.1281515490578	3.27335059695567	3.19511374549728	2.92128035694788	3.23240477010597	2.87888164015918	2.96682326684871	3.0695105643386	2.90468607812573
LINC00960	1559826_a_at	5.03053005202635	4.94962798230906	4.65897025011242	5.12001689861195	4.90089943676538	4.97102810449292	4.9639095711887	4.81602667003315	4.80511392548761	4.92895538120454	4.64028724779457	4.57829130874799
LINC01410	1559835_at	3.83670748400022	3.72212569741886	3.90785738768768	3.82506008103706	3.71731478023279	3.7316278739165	3.76516099979862	3.68360191443754	3.779305099464	3.65570063276599	3.61398395903219	3.66329194695232
LINC01490	1559837_at	3.34516962995115	3.29638818905209	3.23205955798302	3.28406318295623	3.27222703189811	3.28094286018209	3.10393142274792	3.23570179560918	2.88855362859922	3.22628990697289	3.15184355248747	3.34516962995115
PCAT7	1559861_at	4.88953019065456	4.84884876551631	4.99174532829843	4.85119414209423	4.85995675772971	4.66824073588402	4.81032262770689	5.19449637128431	4.71280761630541	5.02550100469042	4.82035582280435	4.92550426981375
TDH-AS1	1559870_at	4.69682246818912	5.04330844252515	5.09450813525656	5.01041904245549	5.38352244020865	4.72032595627023	5.09669829884569	5.27175024206836	5.27515802425112	5.21151403747363	5.16516820378287	5.13283783002463
LZTS1-AS1	1559880_at	3.53033167951699	3.64951128275094	3.39602611741398	3.37979036335003	3.42907668522575	3.23843770384411	3.77403706376872	3.78453853770985	3.69818505357289	3.60681221279534	3.87545750416968	3.34181279968306
CDKN2B-AS1	1559884_at	2.38723321287246	2.40235822211762	2.33465295308507	2.6343989172589	2.12829124253023	2.33297662270971	2.46892217726321	2.41146026869968	2.39860932061184	2.51841117298718	2.88108930097573	2.35738546259145
HDHD5-AS1	1559920_a_at	3.10114408895136	3.18287274362878	3.01302460807934	3.14576666643281	2.87995489911968	3.05534437268442	3.30716358501119	2.98108924146299	3.25788729509809	3.34599204656073	2.89874094891395	3.04403009223798
LINC00205	1559957_a_at	3.30482036736405	3.37154251810512	3.55978649759972	3.37734337245545	3.38670841290285	3.32619089996262	3.73643921841966	3.36047878819063	3.55415127511277	3.33688532703066	3.47078619461674	3.53069797128649
ZFHX4-AS1	1559965_at	2.30675929967108	2.19812897487556	2.24755427483263	2.30675929967108	2.30784636253616	2.28282862027589	2.02524592072504	2.47889750228501	2.13130451461421	2.54935318975045	2.19812897487556	2.18083855364499
LIFR-AS1	1559986_at	2.17703624450164	2.24553295187981	2.31636451623319	2.13725116627788	2.15868463741815	2.15129773885797	2.2007923754015	2.27548634525535	2.15868463741815	2.31002233146972	2.03514004436066	2.26317625625089
LINC00645	1559992_a_at	2.62412920918923	2.51996049422696	2.78718360148857	2.79849242565784	2.73858699574153	2.74744111585633	2.79114688905908	2.79140151043697	2.7377583015315	2.96951579940451	2.80090963750007	2.68850584641244
SATB2-AS1	1560010_a_at	2.80562795593056	2.79938643173776	3.0878809240088	2.62038972748334	2.80789491540964	2.65781569050655	2.79813559019565	2.94158819454483	3.14558041526743	2.85078778495778	2.95156240844117	2.62556334234244
CPEB1-AS1	1560030_at	2.72918353386308	2.85961740884424	2.68368172067074	2.92147675409847	3.04000968732506	2.9162425497367	2.89575901207444	2.87610067449308	2.89245074673764	2.88513875371768	2.81437528019918	2.85618542265412
SLC25A25-AS1	1560089_at	5.60285716346177	5.62705945045301	5.64100654657766	5.62705945045301	5.51342055109822	5.8282839764171	5.54565674472269	5.70624291848066	5.79964296316252	5.58767646837123	5.49824170904969	5.45435027699598
CCDC144NL-AS1	1560099_at	2.26926868946858	2.04626655742564	2.05084412952051	2.1333494180804	1.98474381024822	1.99659794639069	2.11229261769096	2.08855148239151	2.0927835527152	2.03609169060425	1.99975851987213	2.12441032103149
OBSCN-AS1	1560130_at	2.21195961297784	2.42032210410766	2.41464833171371	2.42998212615649	2.36070569606154	2.46576136856131	2.3724215367505	2.45479930989263	2.1829620732807	2.62217589612089	2.5315067048879	2.55931420645849
TRDN-AS1	1560164_at	2.5080279122388	2.34508834740763	2.53938008259978	2.33721026490461	2.57766462289648	2.31543179666885	2.68210417559482	2.26308353463822	2.53540087402691	2.51091003136255	2.4016135219593	2.62814152043184
LDLRAD4-AS1	1560181_at	3.67094172147567	3.86936241226996	3.74089762937877	3.89008731213249	3.84151346704273	3.80511475603285	3.97515081232653	4.1416695399092	3.90456889546579	3.63161490131943	4.0508685099946	3.85448774613669
LINC00523	1560198_at	6.60098695153173	6.89593657600754	6.69069470522981	6.67459673157287	6.92640852010923	6.5316075847968	6.69640301993225	6.94390244140105	6.6098090631204	6.62562650287232	6.7305885145336	6.7902732752961
CSTF3-DT	1560202_at	2.08372953373802	2.16410088231848	2.187290056973	2.1742526755054	2.11613773900855	2.06743607367947	2.04205892466285	2.0411410026316	2.01356847234225	1.99199797473586	1.94705690587965	1.95787507329793
RAD21-AS1	1560207_at	2.74339897815112	3.00083585923467	2.97464452155186	2.8886817217197	3.07364841965465	2.82579527270914	3.22189801618528	3.06307217450819	2.9349197411207	2.88140837565187	2.6709270884717	2.98407278309872
HCP5B	1560213_at	4.75393717019347	4.3835042640872	4.70628845087229	4.79534683645972	4.94212014988928	4.54593255745568	4.67717466415402	5.08011158561145	4.63454370437568	4.43872717634449	4.68158158326956	4.69105192414411
LINC01535	1560238_at	3.45670579051766	3.41328000037493	3.5942896483344	3.58852291041267	3.32676284900772	3.74481745857699	3.77829630209989	3.77041279738888	3.46357074065599	2.9292276729044	3.54060351189069	3.4619158030401
RETREG1-AS1	1560246_at	2.65918490651515	2.73736410396074	2.73557908943269	2.69041253486787	2.59494709687261	2.6156774485178	2.64735652308998	2.7427907717703	2.64316101679287	2.735300513761	2.72726713150467	2.7408509431242
CELF2-AS1	1560255_at	4.41199887506272	4.64560685950011	4.7858496800465	4.75953456795889	4.4207330788129	4.90911829606368	4.67106307619749	4.99172902468323	4.74215928330428	4.85511315812135	4.09249624513671	4.80790227793377
LINC02995	1560260_at	2.4313851495959	2.6004902406013	2.54799771389941	2.44437840448824	2.81708544510744	2.58260181581003	2.45983509462416	2.76949372304212	2.4540258493755	2.77624830802478	2.31301912202354	2.67662670084775
LINC02874	1560276_at	3.07817806607761	2.72178406823672	2.63007076755274	2.63918758845293	3.20792841378668	2.82403576784341	2.96722892252065	3.26393340948416	2.93757799103655	3.07300828311161	2.72178406823672	2.92801094832449
LINC02685	1560278_at	4.63975150962514	4.82582408541197	4.95896007728923	4.71137616411009	5.12636063475194	4.74910340465515	4.73323407220514	5.29308714106934	5.2476795108724	4.82731291255211	5.16342308513596	4.95822736547929
GPM6A-DT	1560282_at	2.71309951804322	2.94131701150613	2.81984428945336	2.9217160839507	2.84908275552813	2.8296223897746	3.16569055989646	3.11087679495617	2.66116936239507	2.85886533311752	2.77680246221724	2.60542246306665
CTCF-DT	1560284_at	2.94701405320238	2.980443614454	2.88168809128622	2.89202693731233	3.23249771172624	2.85226695801375	2.83797042694019	3.02946914852276	3.00213575633613	2.86768382883888	2.99380742961262	2.6977178108828
FSIP2-AS2	1560288_at	1.98887150806522	2.24275715558898	2.18650471058585	2.18754835312574	2.15055596426508	2.1476374009522	2.14337137160097	2.2756038551895	2.21942755491098	2.02622007091666	2.08751896621349	2.1097691357556
LINC02123	1560298_at	2.2756038551895	2.34157705988976	2.36724834483347	2.42998212615649	2.33405778239901	2.35098273474702	2.39705938622026	2.25156808654207	2.27116669717193	2.297011972231	2.17835389853429	2.46123380023139
C1RL-AS1	1560320_a_at	4.76145138189285	4.94342982176152	4.71924866139562	5.24253796793388	4.97925956769778	4.69153993159468	4.88036759461538	5.27772767163954	4.71342536266165	5.13867521297736	5.03251573318976	4.6940692728531
LINC01289	1560337_at	2.81395855722286	3.10138985087563	3.10827946601008	2.75904560861355	2.76556177837833	3.25861489717092	2.99182637353033	3.2598890331135	3.0318103074907	3.33293188943534	3.28867954925163	2.80496104764863
LINC00997	1560371_at	4.91085570351076	4.72899731684653	4.9918785106735	4.85679551934742	4.64276375861753	4.6191469991657	4.66944367984451	4.47897113845549	4.57543337629161	4.68592901999128	4.63210629953317	4.64870014176536
ECI2-DT	1560412_at	4.07657180376077	3.65347438159126	3.62554490585883	3.81374866405391	3.92521901667749	3.63203076763865	3.66780673431465	3.8667671004842	4.19376483864566	3.82878348662316	3.49393694589548	3.59226667784233
LINC00298	1560413_at	2.44571430049434	2.48886598863105	2.50560879528307	2.53156721810214	2.29006211180269	2.35628270768735	2.32429989165913	2.52274316418814	2.56167059576947	2.34727711873054	2.41739830152426	2.33525056040917
PTPRD-AS1	1560425_s_at	2.17896569333701	2.18479679728377	2.30760317963603	2.32880628025165	2.32880628025165	2.48295930104184	2.15873824502914	1.99291187178087	2.35393465309913	2.25191011291656	2.41779130373875	2.26258189488014
CLRN1-AS1	1560432_at	3.42771757465696	3.33002032965916	3.67093016668724	3.60399602812903	3.52010598139356	3.406328653932	3.24814455998941	3.50780828072489	3.5932244811224	3.46204921676357	3.39628091167884	3.3555245672366
PRR7-AS1	1560448_at	4.4608324188918	4.4815723050931	4.54184684799904	4.59613570770896	4.86939629573603	4.66824073588402	4.51604664010355	4.55708197350821	4.31125899401881	4.66676057545512	4.58882608957145	4.65231058808421
LINC00705	1560472_at	5.32154314199345	5.50748606465134	5.49137669641813	5.57498966443314	5.66846818255603	5.40658608627286	5.39158322495762	5.7097426091119	5.4453616059806	5.59403563900595	5.40026622599016	5.57369175570768
LINC02282	1560482_at	3.0819953579495	3.05691291179866	3.07399227507932	3.47554076383633	2.97190971006388	3.234201617029	2.84643098566615	3.47979154254892	3.19777252244519	2.94456909700094	3.07502270125268	3.53897746916211
METTL14-DT	1560495_at	2.62025720092882	2.45570746382936	2.71215733500645	2.54872389480399	2.42898615401238	2.59314345682904	2.517370411933	2.63273316914238	2.58044265544677	2.31117083926551	2.57303423459361	2.4508460266548
MRGPRF-AS1	1560496_at	5.98346997509072	6.07006388657385	5.99154935477463	6.0840534068628	6.1915804203502	6.187191053677	6.08376535488104	6.11010634689103	5.89585712788913	5.92780672863104	5.97916854879002	5.89612374972364
LINC01996	1560513_at	4.88992456035823	4.64531799825929	4.85675931615927	4.73415990862046	4.74507433012609	4.81543295091623	4.72641564366633	4.97591621207233	4.6801438241447	4.85227507790595	5.07229797243597	4.83931218571633
LINC00636	1560514_at	3.28681001738502	3.28139440790964	3.28123145506611	3.06471666831131	3.71932165870721	3.38060307422708	3.25542701013972	3.42248130054096	3.20751560205352	3.44058745823845	3.36519615884416	3.21919162574907
DLGAP1-AS3	1560522_at	2.86750673798671	2.89695077233545	2.88081362763882	2.73523910728742	2.91143755234419	2.85090186966566	2.78841589024022	2.84540307347807	2.98325251692521	2.81336945872487	3.01815912599013	2.87515766199322
NFE4	1560527_at	3.36833903728801	3.37214792560421	3.20834356327745	3.01075467106143	3.68840774330411	3.01424032999737	3.18815867651537	3.62105975501838	3.58058872227292	3.61222556085371	3.48946645289725	3.4573937988523
ALG14-AS1	1560533_at	2.81871309992227	2.79205603433899	2.72918353386308	2.83741943854219	2.70999247469067	2.72593802229443	2.85917521806517	2.9316163556839	2.75636887067041	3.0451218126648	2.74434617433901	2.64473064930347
FGF13-AS1	1560537_at	2.87532245651744	3.10755122458399	3.14767296348657	2.87787553815615	3.23142753034205	3.07135052329821	2.83635148864921	2.97686699442938	2.84977417997573	3.31732076797985	3.02252828975991	2.94154804987456
MCM3AP-AS1	1560542_at	2.15236817090712	2.19508144346036	2.32357680990897	2.38278183474742	2.20017417984105	2.35251669805533	2.45172753105489	2.28266651637132	2.20017417984105	2.28846823798902	2.32469985648553	2.21492045992549
LINC00382	1560548_at	2.65956912207257	2.56471418204636	2.44044804087806	2.88483126769045	2.44036539104601	2.62479172471408	2.52230430230781	2.7772661747556	2.67702084024541	2.72023635469876	2.64852433267514	2.49786055698652
LINC01644	1560550_at	4.66543089572697	4.61292338751401	4.53836603948424	4.63346922478086	4.82048437680791	4.41491143077231	4.74919745750828	4.88854115520183	5.01893207673884	4.75241288056761	4.79979920664829	4.82409036832008
LINC01333	1560565_at	3.0241671459437	2.88047716668821	2.66019890442625	3.0510776307916	3.22228969558444	3.06657477744061	2.83270677434369	3.00249436053117	3.07664310614487	2.93663008656443	3.01424032999737	2.9914847601748
LINC02339	1560566_at	2.55846818168267	2.64946540546224	2.64842542699562	3.02355104948022	2.50529664965368	2.56982388316686	2.60790747711551	2.58861240965678	2.32055370378926	2.73051144679022	2.44843034461089	2.22665354545831
LINC00944	1560573_at	3.77338609139235	3.68244918104241	3.57157213530648	3.87835895888005	3.68216281742288	3.5338432863257	3.59155353236141	3.90789873467823	3.83797405454158	3.71038936071078	4.03143276331111	3.52834644783218
LINC01842	1560576_at	3.20264257511514	3.326821387601	3.06501609622323	3.44030026012147	3.30515068564151	3.32124721626679	3.04193179876223	3.16521906963805	3.16521906963805	3.19965698558087	3.30201867978469	3.18081032613001
SLC16A1-AS1	1560579_s_at	4.05688786988723	4.13455459127761	3.83142721613482	4.23207393705765	4.30113964825777	3.98043035728882	3.71400337646227	4.03934336715077	4.37920002052149	3.7984916454982	4.17204949446941	4.02600584939312
LINC02683	1560589_a_at	4.33960359669868	4.29338053501516	4.25183872151051	4.26936817198817	4.14402619793277	4.20280959942155	4.41925253251734	4.68798796770605	4.0231474366999	3.87501679794678	4.0940768042959	4.25047819681376
CATIP-AS1	1560625_s_at	4.00636634638133	3.88794971093709	3.97138150428532	4.0434309077451	4.18824288168875	4.05913225323862	3.96026894133476	4.0083288787369	3.98126476885718	4.20060040670689	3.96550977626287	4.01010189132929
C21orf91-OT1	1560633_a_at	3.37115847428355	3.58999591038475	3.53806186560603	3.30548822885317	3.40500813273279	3.36341136535214	3.38201683110218	3.41073609025427	3.22741329283331	3.49746564305055	3.36989148590785	3.21516812888305
VSTM2A-OT1	1560692_at	2.37732064578914	2.32303934808976	2.51453184277582	2.22573924052776	2.30311080764927	2.36593221763789	2.42620577760881	2.36593221763789	2.36593221763789	2.54955037656227	2.39266431304431	2.38770469948297
TRHDE-AS1	1560697_at	3.46180428334212	3.63135579649135	3.70166658743582	3.7578682542534	3.60320475812137	3.74981190073177	3.61546036181759	3.68321291891436	3.4843124232473	3.64994982227939	3.75069216186645	3.59049535525227
GNAO1-DT	1560707_at	2.81537906222942	2.85528420255388	2.77339833353794	3.08707946013608	2.9555888836247	2.90374846171513	2.82532546901571	2.86589732843724	3.09968571268872	2.78222007244466	2.79330622243107	2.8000720032932
EDRF1-DT	1560714_at	2.66535534751086	2.59136243771517	2.51359535712233	2.20408663725446	2.62972711739664	2.65475851857938	2.66535534751086	2.69078462507804	2.84945793096569	2.59403178128163	2.58657135054036	2.60938962712121
LINC02119	1560716_at	3.22887982066035	3.43436086350309	3.2121249911524	3.42485855137111	3.74351724133691	3.44383376009604	3.37374973610643	3.37374973610643	3.54484740490378	3.48866872556683	3.78822302574989	3.28376628594644
IL12A-AS1	1560725_at	3.04958950847896	3.18203118074286	2.98594619924265	3.09089479687901	3.14031328146564	3.15832864885632	3.02591312899579	3.6686618704238	3.05694928095847	3.17122091565994	2.58130686764826	3.03464352089385
NEXN-AS1	1560746_at	2.38349908600321	2.18955975661084	2.39995814719737	2.18955975661084	2.46146210891642	2.53262594388881	2.36849000181243	2.39995814719737	2.17913266322782	2.23553575751869	2.28413888352696	2.29685588321366
LINC01854	1560750_at	3.19013316858047	3.07157695668423	3.24068152977173	3.20165348616828	3.22661461348651	3.1030805198003	2.91422782158325	3.05922230585253	2.9849140165017	3.22120936549212	3.22836194397655	3.12695132745083
LINC00996	1560762_at	2.47878883807769	2.68032789019084	2.44544958287323	2.63586423377936	2.53704208694347	2.63337099438494	2.49365463787491	2.47524593274639	2.30949429066415	2.55256457003559	2.56800697077803	2.20333459122763
HCG22	1560767_at	4.70652077053893	4.71938407748565	4.71729304786833	4.80283400588483	4.82557029591556	4.6975942014712	4.83172358151549	5.07121937201026	4.81720071692062	4.63591305396421	4.3775924915202	4.61147274636055
SDAD1-AS1	1560791_at	2.33279854679902	2.3591226323055	2.35490472335709	2.17835389853429	2.17622049192174	2.06640413374744	2.13017429704267	2.5275431384513	2.34319962327126	1.96413275871041	2.14058777866792	1.99152474389118
TMLHE-AS1	1560797_s_at	2.40153471625651	2.50684074477249	2.70295656481329	2.50937934902951	2.5516906952626	2.46926818406148	2.52218582098372	2.52024819554157	2.57903168442543	2.62601310685412	2.59314345682904	2.61019552678165
TMEM132D-AS2	1560810_at	2.54488237023007	2.43741369301349	2.52095056683431	2.61416661644398	2.67078399833568	2.55034357705965	2.49365463787491	2.59557940876533	2.5981602886176	2.47444559220973	2.6709270884717	2.3236022494795
LINC02433	1560823_at	2.23298837042567	2.11680488467868	2.26643076054735	2.19281888242155	2.00827352629156	2.76558196496855	2.02002504106409	2.13244974916287	2.08378904261365	2.17803357254244	2.24275715558897	2.38736664139266
MINDY2-DT	1560827_at	3.98421259174181	3.84395279713692	3.66915838698436	4.03050402319584	4.16714329789387	4.28985143596916	3.78557753574213	3.78592821414363	3.58704816064107	4.08055906997343	4.17295749078417	3.80274230258416
LINC01029	1560832_at	2.89039573249963	2.59826805260346	2.84115868742941	2.74882380544141	2.87995489911968	2.84435240836301	2.99567081490033	2.75715206725583	2.83082441899097	2.98107996581889	3.31013189271951	2.83511900240671
RMST	1560834_a_at	3.08316816575252	3.19893890197302	3.3044124016546	3.12447839490855	3.34504477548511	3.36498677004186	3.42557368608621	3.27094037219687	3.32921927355367	3.2629915759667	3.4441158054154	3.3620649401619
LINC01241	1560836_at	3.19614746679919	3.10297885249455	3.26577802273303	3.05805652639389	3.2242539732261	3.18677863132356	3.13967081846036	2.98832344490309	3.09034509835135	3.21425736554693	3.46288742199368	3.49638585938799
ING2-DT	1560841_at	4.54591067882775	4.67321520013079	4.84194328733445	4.60553623469198	4.56897572988912	4.53014955004886	5.04978691969429	4.65029639472726	4.61693466507855	4.70976339204391	4.64695106988017	4.45090099958637
TEX26-AS1	1560842_a_at	2.58020862442564	2.48423002262112	2.61485284871109	2.31903364169605	2.5661782481449	2.40228179709735	2.495977716963	2.59035174463068	2.59902494774542	2.58261747132003	2.52801958131916	2.64591817982954
LINC00840	1560851_at	2.41609820055227	2.19531920085035	2.50292209444185	2.35113546879684	2.38485629358279	2.28565002513711	2.22272599044282	2.29965944829108	2.1560254206883	2.34301112845985	2.11710467295163	2.08748842522673
ARHGAP26-AS1	1560856_at	3.66748643977725	3.84752291084124	3.84505691691724	4.14322500480767	3.83889451951523	3.61127505368976	4.04733532133575	3.85880971458068	3.55667094652774	3.93769535217994	3.85399119981849	3.94590899837511
SKAP1-AS2	1560861_at	2.65121924186269	2.4374929661839	2.74398027989434	2.37775078588304	2.65327713690823	2.50688714084331	2.72549046537515	2.55273621984872	2.41146676383198	2.59470197089673	2.58945038834111	2.56869657201258
LINC01520	1560862_at	4.68328860620604	4.79928533643482	4.5045719790425	4.55609090965501	4.66012229946279	4.45917792979603	4.47842637583137	4.68186646191948	4.41613430556645	4.59215775636546	4.68047426848092	4.62697937908513
LINC00112	1560881_a_at	3.82031689705594	3.65446957894747	3.6502927447216	3.96510715255176	3.64986893850328	3.78102343977623	3.49321618135545	3.87482629805935	3.54572330862316	3.9140168159716	3.85221677195215	3.67148489179465
LINC02171	1560911_at	5.62425836564218	5.4223614520517	5.58618016504097	5.5962318144318	5.79993536790016	5.59962880912431	5.4248353118939	5.89569542935298	5.52671638827097	5.74262353459464	5.61083862462907	5.69967189534335
LINC01120	1560912_at	2.95620778131632	3.02709625074643	3.21526795062043	3.21523178678964	2.95138358388447	2.96441131143328	2.82597477185027	2.86155903889782	2.72645263745992	3.05911546614894	3.06956304630247	2.97030687286965
FOSL2-AS1	1560932_at	2.7094873146837	2.66107771952494	2.86489112032601	2.50937934902951	2.71375334403493	2.67091418349885	2.60896114531941	2.71511594753896	2.58480286636004	2.49304615603632	2.71507796300858	2.74572317007936
PCOLCE-AS1	1560939_at	6.45845488202108	6.46393219208084	6.53121580048525	6.36080741833004	6.46472830519755	6.36592840089697	6.14130624459833	6.54720750860341	6.3614163964118	6.38999916688178	6.27132114160183	6.62028578637946
SACS-AS1	1560940_at	2.47142619904669	2.51464748896852	2.27013419907944	2.51819412011145	2.69870260154284	2.59696677637727	2.33548463226702	2.4170091504792	2.38996552431027	2.30114812761711	2.48718729050217	2.46880894849438
HECW1-IT1	1560950_at	2.30087002003945	2.22630922846197	2.34155447320017	2.39142814508876	2.44529890867817	2.30591808043124	2.55036917743305	2.33033300742789	2.46321126659748	2.29915095919462	2.31161260586436	2.50028802810396
LINC01917	1560954_at	2.46057972669771	2.71311906107638	2.70199468547366	2.70273579618687	2.4597789597066	2.61292431777187	2.66558018818254	2.48705544589611	2.33258355484535	2.73975153116352	2.79033865928493	2.60870640882347
LINC01425	1561029_at	5.26858763445871	5.23985348806727	5.26338048525925	5.34214382432921	5.30992859657738	5.32384010599969	5.29301209451762	5.57369414501693	5.32223084336419	5.50510614961985	5.42941851661698	5.45058709219346
ZNF451-AS1	1561033_at	2.31186268190707	2.22334730239908	2.72460091819599	2.17835389853429	2.2069843355428	2.3810028805962	2.39362955890398	2.41244874089377	2.2756038551895	2.66581299098771	2.38349908600321	2.42998212615649
LINC01703	1561037_a_at	5.16587657256583	5.12754390041355	5.257908292881	5.07194609574031	5.23484002701638	5.21958760693399	5.12710746615085	5.36978636334988	5.07288179845052	5.30529752960117	5.27175024206837	5.52331185394638
LINC01732	1561044_at	4.97681053155037	4.8874136140399	4.54138984733532	5.25264039252007	4.79905040507756	5.20178555824627	4.97449905166657	4.98145719191404	4.72935489948713	5.17760367677562	4.72429911488395	4.96681854296361
LINC02192	1561055_at	2.51931620465599	2.46179310036689	2.45762297743282	2.58679305613791	2.59314345682904	2.667659117366	2.56663324497165	2.76790104155715	2.52901385585263	2.53262594388881	2.72890218963008	2.51253792491647
LINC00691	1561059_a_at	2.74293707166628	2.70532908990858	2.50069104534012	2.7479084306858	2.79989604417331	2.58512785864937	2.78756649238307	2.84142009368025	2.53279341693454	2.61648984512417	2.61716460195641	2.64092608082047
LINC02226	1561061_at	4.50815610029011	4.41262555888939	4.63485841014333	4.85285480204174	4.52060719681393	4.48311560628759	4.48977031839646	4.44914703737301	4.32895690964984	4.64400750732336	4.2973518467392	4.47138453650282
LINC01538	1561090_at	2.19726293308843	2.12322170805946	2.18049893721169	2.48977538832956	2.04588889946561	2.08038361883559	2.28443266098044	2.2937852916923	2.09101710195166	2.36934705550607	2.24275715558898	2.02008347181561
LINC01209	1561091_at	2.95140235024952	2.8801556757373	2.90654274511485	2.87033464094581	3.04503176844154	2.78453068728099	2.90809745584011	2.94011209225688	2.90394938451015	2.83771288524077	2.9252268175337	3.21828446120345
LINC01091	1561096_at	3.28747099978125	3.39679057120317	3.46003928911139	3.30528757167018	3.24067948402381	3.32008938329185	3.32996059535513	3.49467948401886	3.33043136487011	3.22120936549212	3.36870744925246	3.47791640788291
LINC00616	1561098_at	2.34035868613639	2.28537157024635	2.35461794320986	2.39892496304531	2.42391835712871	2.20529185561414	2.4165939942115	2.59971565235172	2.50706831980096	2.35098273474702	2.31262140379202	2.36753045476692
TBC1D22A-AS1	1561099_at	3.65634385789307	3.49155144148528	3.76265187811294	3.55277308958288	3.82078488095916	3.71522799909849	3.70201645487838	3.72192722842888	3.71858135846134	3.85308008788366	3.5945287116498	3.7077558503064
JAKMIP2-AS1	1561101_at	3.51390378800669	3.2293474807383	3.35418143545088	3.33528203764825	3.18000187817185	3.42751831879751	3.37798818206488	3.38065856803217	3.30628260081853	3.67741952065938	3.50717738756512	3.34014562840266
ADGRF5-AS1	1561104_at	3.53888024298342	3.85407183050905	3.45879944907124	3.67274853210684	3.60443131445879	3.54463370030599	3.35728670800994	3.61117127641363	3.72297782661999	3.26940768618882	3.66611716860408	3.29991384972835
SLC7A14-AS1	1561105_at	2.40340907278773	2.32197445900478	2.57040712702063	2.43609903313199	2.3357311744662	2.36980335834418	2.22802907368665	2.48345269039328	2.3298047241403	2.20740774832137	2.21915462801995	2.45303268981534
AHI1-DT	1561106_at	2.41826265539306	2.55439514007205	2.56782215975353	2.65736560233081	2.52055771068254	2.66169126667488	2.68156369940629	2.5242022650897	2.6554852225416	2.541222882548	2.44210760284871	2.55743382666928
ADARB2-AS1	1561127_at	4.56284913260976	4.7356965104524	4.39590676888464	4.31915818600501	4.69578201068608	4.52696131163301	4.66703756030809	4.51466630075719	4.47740574866315	4.53344103022067	4.61210825165316	4.66787002644927
LINC02544	1561141_at	3.11567002378796	2.99778714169678	3.09658445930797	2.79243195452466	3.09318622798728	3.04068001124492	2.84347345421363	3.03063384129731	3.02451626221197	3.28765592999662	3.00836718814003	3.31435240339629
LINC02225	1561210_at	2.25195051025754	1.90523748134331	2.59462907963354	2.32390427801615	2.36724626911593	2.40124503151593	2.46034399209496	2.2310202063866	2.09856998333105	2.43274140245255	2.4091448115815	2.26080814137915
LINC01360	1561213_at	2.15964755991437	2.35391783006064	2.04647479228997	2.23627703503327	2.22086251311247	2.25740194685067	2.1180457908642	2.16334166911092	2.05304316093782	2.14523187927408	2.25645261776506	2.02634414430309
LINC00485	1561222_at	1.94071610229221	2.08097601146502	2.30959335039305	2.09087884763342	2.27992826676346	2.04377095283159	1.98290099704035	2.28370043660806	2.11780419743743	2.12767506677544	2.05099282097369	2.21593408013517
LINC02431	1561228_at	3.14664433315558	3.15338931338331	3.02432572188978	3.28220751640512	3.24444744470774	3.11565000516343	3.04116601940441	3.132454754629	3.09073895743396	3.33287107309158	3.02277737665275	3.02755268548708
TMEM105	1561243_at	6.42846355572776	6.38136029974719	6.40841890985855	6.26243617155163	6.4205988011377	6.45408188704981	6.20610034804319	6.79224991895133	6.37694948132695	6.40117208900468	6.40858378737047	6.46555399460077
LINC01581	1561247_at	2.44182173623329	2.47729389894734	2.4910278685507	2.53256230831504	2.54296652842516	2.48191644342211	2.40013947243843	2.54606873918602	2.47083322150346	2.50198507749662	2.45732679063248	2.57662212857499
LINC01019	1561251_at	4.0324647864315	4.1941479063199	3.93171912028474	4.19084680193186	4.42140132301906	4.06088919898983	4.44595611448863	4.21403440459805	4.16693454420059	4.23351803520256	4.1070878523107	4.17528765724157
LL22NC03-63E9.3	1561252_at	3.28589258137996	3.23205955798302	3.46016002962699	3.46647582486342	3.27667347986856	3.32448448010092	3.09404815430196	3.15371553839606	3.37821678482086	3.28644533819223	3.27891982026474	3.2121902069708
LINC02421	1561253_at	2.5407710376104	2.72918353386308	2.72918353386308	2.86236431909924	2.69233914900663	2.69306682363962	2.70810367706369	2.74655882929093	2.76811336740895	3.01252717308156	2.72682109640087	2.55931420645849
LINC02577	1561254_at	2.95601121030487	3.35887704187183	2.9476316000264	3.22844316689067	3.53238433077073	2.98219089877722	3.22161284434705	3.04700321918738	3.43492705425306	3.05364338788558	3.03873856434899	3.08795606752828
LINC01516	1561262_at	2.95140235024952	2.85635002506571	2.79810089500528	2.94121344127807	3.04954033795995	3.17213214713856	2.95906147336376	3.22120936549212	2.91856673808491	2.97668120839003	3.02559432184549	2.86691982529976
LINC01613	1561278_at	2.57685088381025	2.72456474984616	2.74564489832187	2.73762868449385	2.61744132129984	2.74240799966604	2.70826094104891	2.80393955511092	2.69346658747995	2.59839503938466	2.74240799966604	2.71513117750293
LEMD1-AS1	1561280_at	2.21057990979204	2.09874869092431	2.32403211951554	2.12238811807455	2.16684011717094	2.31167854527005	2.11409376713555	2.13244974916287	2.17773681845485	2.07388708771803	1.97045571793912	2.06016200555147
LINC00561	1561287_at	2.55867106338328	2.74132174715722	2.66638670875833	3.06634135326813	2.46500393145687	2.75280159360792	2.94886650765697	2.79827524122125	2.55717866052938	2.66063769229107	2.92851780839977	2.56202789702903
LINC00536	1561288_at	2.67919702753035	2.94631704393204	2.78609543064712	2.64257660063009	2.83627242323202	3.02876260594527	2.84848702877238	2.79114422074597	2.7631236917211	2.85492553006969	3.02562785004339	2.85961740884424
MIR4290HG	1561289_at	2.55925728080201	2.72918353386308	2.61485284871109	2.67698465229996	2.48975968173244	2.84362854022638	2.43241952474757	2.67698465229996	2.77727979398066	2.48803943513183	2.45402360576644	2.29890164973612
LINC01692	1561290_at	2.27651675933802	2.09683603351447	2.26665098476238	2.26173118713727	2.21875474288201	2.21387021809577	2.34700562866105	2.24451479665482	2.31513990603395	2.05190187457167	2.24275715558898	2.07300970877818
LINC02347	1561294_a_at	2.55621077544445	2.4702561856808	2.53532004115804	2.58052819749987	2.35891205324179	2.59314345682904	2.50536373499959	2.47670091162947	2.64926714594729	2.46608065327271	2.54683220220095	2.47304989351941
MAGI1-IT1	1561301_at	4.16692203096142	4.12397456564152	4.4453920111569	4.27941834958489	4.39270784792561	4.43418540821566	4.38412872614805	4.4376071502561	4.20013008054729	4.38412872614805	4.28045177087461	4.51429863943227
LINC02355	1561305_at	4.33601479239619	4.60134655810178	4.17018852053968	4.5086436293821	4.43148181823923	4.56203843895025	4.33911733042512	4.7247058593813	4.37446704696392	4.24724753772972	4.38851473771776	4.23435525418855
LINC01654	1561311_at	4.1008424413944	4.31298581808714	4.03318213140506	4.09064543471163	4.1266178639925	4.02608524970772	4.06611864136654	3.87189789745413	4.19963632291044	4.23711635181377	3.88823696296405	3.85715187313808
OTX2-AS1	1561319_at	2.15214342334431	2.33311682127498	2.26077374813983	2.37978413081404	2.33868557500551	2.38866193850545	2.36850879238715	2.30156693104448	2.25479392985148	2.20756002946514	2.17835389853429	2.15964755991437
LINC00242	1561327_at	3.44356497367804	3.43982354722145	3.62468918009209	3.35476873864863	3.59080661930518	3.50684955493333	3.47024309506816	3.43595688113359	3.75948809021979	3.47248548499055	3.64450509197294	3.8058513861954
MIR3663HG	1561328_at	2.34195916001735	2.36774581088298	2.36388305665336	2.36066549863727	2.40222029647457	2.49177124701898	2.46796162524009	2.35959297929857	2.25068641706384	2.49726095580075	2.17634827310116	2.3083347287578
CYMP-AS1	1561335_at	5.73455454792512	5.79538748109906	5.82243678513115	5.77159572825194	5.82345811050411	5.5962318144318	5.81203314973511	5.95004049607123	5.59106232797207	6.01708311587969	5.83838739082894	5.84159817537084
LINC01416	1561339_at	2.83026946451568	2.97733356486397	2.91760847336046	2.89561630828594	2.82933481425312	2.73834284643927	2.79606903807746	2.99944800203594	2.7766262556102	2.84989748973609	2.6387740676495	2.95692721763039
LINC01204	1561352_at	4.23667951169823	4.72040578549291	4.46095354622595	4.36867726254087	4.56257543614076	4.18592931139163	4.26553343176961	4.72263947683687	4.3993663816762	4.77523009222992	4.59088055529064	4.43968795436127
LMNTD2-AS1	1561355_at	5.63719686597214	5.4249519763456	5.65000621525093	5.61040104120784	5.81608655285095	5.68771152704987	5.59523659395198	5.76977382658243	5.55999445647178	5.90839049200613	5.80611434348212	5.8502098679865
ADGB-DT	1561360_at	5.24296135746766	5.58613847930666	4.81194010518557	5.24679264031583	5.27175024206837	5.29762113232004	5.24982082255602	5.30657666374021	4.94670377263024	5.19249867935952	5.25265293674413	5.29718084522674
LINC00540	1561367_a_at	3.89725795320309	4.13714929766343	3.54494132043134	4.05723025671172	4.08560518556733	3.94615207827069	3.82203026339131	3.85163545505128	4.16369475783756	4.15186576027236	3.65518219208254	3.98099216181355
ELFN2	1561369_at	4.26496978180105	4.32736040002169	4.34091025100697	4.30085531400807	4.4320531786632	4.38913532012137	4.36349523325739	4.64084096034786	4.1673845452509	4.46848038954348	4.20640426907684	4.20324266192802
MIR2052HG	1561371_at	3.90801301091776	3.88211594832892	3.72396733410633	3.74630663750756	4.05709755295795	3.83663695536978	3.77198839377202	4.01179482995845	3.82366076980071	3.87761517811843	3.84823237915352	3.90164907750279
PACRG-AS1	1561373_at	3.30943663989481	3.47360284217186	3.39209045697275	3.188274443638	3.40507980980443	3.30943663989481	3.22157834019335	3.56319866144406	3.35109240254686	3.24691867839119	3.38477221072591	3.50314173101804
LINC01777	1561383_at	2.72303300670753	2.75022277357269	2.98740017766865	2.92359377109447	2.91623264471353	2.95377494620982	2.76876565725053	2.88734706435401	2.80400713817567	2.98112992346018	2.93833416447282	3.088426050063
LINC02097	1561389_at	4.39934552214912	4.62827048263099	4.62407117252059	4.59899044674089	4.55863394950123	4.50292759736797	4.44394778532913	4.63754439350183	4.61572794859832	4.17429884799275	4.41399811307655	4.67673583454686
STAU2-AS1	1561391_at	3.96699701578186	3.68526850470021	3.98195341058334	3.87334771574862	4.05446460914705	3.89632128123634	3.88360859477457	4.22140751357083	3.77982157541502	3.56037008462588	3.47833995823605	3.50094895187386
LINC01505	1561398_at	3.28727137674245	3.05713535984244	3.07055442196197	3.49156282010462	3.37833105463494	3.11142441633277	2.95516919868019	3.13778192364511	2.89650583169797	3.01350943090736	3.22521896011569	3.25504592610587
LINC01180	1561400_at	4.45189317952017	4.2740305220709	4.60381849057729	4.52185823338681	4.68668318437596	4.57978136988579	4.28645504880147	4.56086540776494	4.30066957470182	4.57978136988579	4.50883122455384	4.57543337629161
LINC01845	1561401_at	3.34953357043882	3.49305162886977	3.38456259161908	3.42814272569215	3.19834558618116	3.47678231154053	3.3815488386716	3.53861063081081	3.35273679559184	3.17683997376116	3.33150821789656	3.26600015551741
LINC00880	1561402_at	3.49292888196673	3.63158170647066	3.43289979671835	3.61398212622398	3.54060351189069	3.48844403958686	3.4175710327803	3.49292888196673	3.49059928797698	3.4174576339499	3.3620649401619	3.55333592399008
CLMAT3	1561413_at	4.67892666574554	4.61484334052279	4.79684657857261	5.04441075005812	4.80031546565468	4.53498853297408	4.68854165184427	4.72488549187789	4.61099723193065	4.42862630204268	4.5596703962795	4.37948503325078
PDXP-DT	1561419_at	3.69784418737615	3.8261171338467	3.70410351743429	3.70024847490459	3.79704886881201	3.94350316841952	3.77244880887303	3.93657212418587	3.69217086960542	3.88753003822934	3.51535561239481	3.92982030474151
CIBAR1-DT	1561423_at	5.07854144341232	5.21098040607635	5.07341454143396	5.36545754582597	5.3457690802162	5.24701431307793	5.23560334624745	5.36363122743561	5.30322785415909	5.26737035875755	5.4068098004338	5.36958706049215
VPS13C-DT	1561424_at	2.89676957573014	2.82423288537001	2.51742239702509	2.6677816529074	2.67623413475916	2.66090083201698	2.85508263166871	2.37732211286485	2.83747115237008	2.67185162388223	2.75165951639481	2.65187217467351
GRM8-AS1	1561427_at	3.34798636227649	3.23779442480024	3.35418143545088	3.48779025513653	3.19689686145847	3.36598281216075	3.13068894206403	3.75511603211984	3.25742983891693	3.82324880036998	3.36283808537984	3.45104334190051
MARCHF10-DT	1561436_at	4.74067093375416	4.55720762596259	4.52542181802446	4.55575180132833	4.83282345515368	4.2862516356936	4.58104096126078	4.80597656292912	4.40581282310002	4.83590452294973	4.57655530081823	4.4623429923332
LINC01148	1561442_at	2.53335250707875	2.36774581088298	2.38346253141127	2.17835389853429	2.26993330460881	2.05704702219855	2.49069572171257	2.1191575794511	2.25525513171383	2.33442352104411	2.28732551772832	2.0979573157362
LINC02753	1561446_at	4.02684491220574	4.15316465305327	3.82345891515787	4.17646403023301	4.28588297411086	3.94992474542707	4.00059652447201	4.17217395287822	4.25422894632571	4.1349222402777	3.75854989770224	3.74521352042914
LINC02493	1561454_at	3.61289505268936	3.78747639566476	3.77603766360294	3.90477107521478	3.76380368882087	3.73471572862907	3.68188665754617	3.76598229454529	3.77021436486897	4.15888808182505	3.59729269195703	4.03491750425437
LINC01924	1561455_at	3.12757800545441	2.98351686405902	2.91641401868739	2.97649575951192	3.00498821403969	2.93518127237308	2.8830821486075	3.16544859401286	2.76388751621259	2.85811714204219	3.1069417018142	2.61342698692232
DTD1-AS1	1561459_at	3.57574408999013	3.81065808687106	3.76874763565243	3.75362520815863	3.77372972754799	3.42218486414777	3.81052265108458	3.71420772215036	3.81677506676898	3.90039321575204	3.49857248077755	3.77963431685105
NCKAP5-AS1	1561460_at	4.74520487503105	4.65084393830003	4.35146994474813	4.4060788415855	4.42711461440763	4.66230104116975	4.49944297760173	4.76408660065907	4.29837085773913	4.02116214912755	4.70815374889405	4.36855513076531
LINC02728	1561469_at	3.07209267171142	3.16925485989902	3.20935067305443	3.1339186922112	3.17335258416462	3.18930276647673	3.26775549678403	3.21296671259646	3.11587302321973	3.18728927501476	3.09968571268872	3.27891982026474
CPEB2-DT	1561471_at	2.83983321322957	2.66186230119642	2.87492642313603	2.66037414657291	2.94699381626181	2.75340284225418	2.75953879231951	2.89738285957786	2.83337168427198	2.79236086805723	2.81211797715733	2.96535414372342
LINC02060	1561473_at	2.5770492694767	2.34160571239539	2.47741850167453	2.40273238428179	2.58468400871632	2.52768455403848	2.44793843793555	2.62390846978388	2.58350221596897	2.61703697448861	2.52768455403848	2.6349806806413
LINC01706	1561474_at	2.63904462452499	2.50381674453102	2.3892432960718	2.88465419124729	2.81977074079241	2.71514210409792	2.44643745953989	2.63273316914238	1.99565985993179	2.87093822688412	2.4820913474727	2.45712634090739
CASC6	1561476_at	2.54032444820399	2.67469275912531	2.54032444820399	2.5294743601047	2.54032444820399	2.84865533707903	2.60374028576053	2.57274698153838	2.81086632995868	2.44103113255419	2.63063157669625	2.38203465287538
LINC00560	1561478_at	2.94989500249825	3.15332110229657	2.71567522868487	2.69271728502498	2.91910028574179	2.95292005236686	3.09405358191183	2.68685198938228	2.75555367596667	2.87464947103958	2.89637354910828	2.85391548728451
LINC01700	1561481_at	4.9107400262413	4.8366909326757	4.9395755290832	4.86708609754806	4.89951770786359	5.0691856619697	4.96113947728907	5.20524071956783	4.86478506475652	4.80530405185401	4.68552438178822	4.77958821946482
NPSR1-AS1	1561490_at	4.36615093906242	4.15173749991823	4.43210155707309	4.53759826004052	4.32573576118262	4.26885134347663	4.196872802827	4.44273701603876	4.42977059269301	4.48564294117346	4.1200273320418	4.23911976416373
DGAT2-DT	1561491_at	3.48902665216933	3.39062025410641	3.42101941467462	3.42055490662886	3.54369098660376	3.53196585878049	3.43123747253185	3.49788867601872	3.47024309506816	3.61397882192601	3.25092822530588	3.50767382769795
LINC01192	1561492_at	3.64475759262163	3.68839671517044	3.54118682431145	3.72188976359537	3.6756695296971	3.47250695718903	3.42872482438611	3.76992048138739	3.56389137923455	3.72964190432155	3.38967198278342	3.50189484356213
BARX1-DT	1561506_at	5.23131640534188	5.28060570570722	5.30716949086833	5.12908625467671	5.31579485653549	5.23639746471842	4.97491043182393	5.14890985864858	5.15616008214414	5.21501789997774	5.47720666943903	5.36559378742583
LINC01649	1561516_at	2.42533721019957	2.44396407797996	2.31876979092705	2.64070317203656	2.65374298826773	2.50188721447893	2.69188389613129	2.51239898420472	2.54599366825461	2.2864255050762	2.73612076140986	2.49676868622019
LINC01566	1561518_at	5.2109474919256	5.04181667151727	4.81390953360689	5.62818071337521	5.20715541707104	5.16531995039779	5.24014204714844	5.33048444169495	5.11810227581538	5.23784205259369	5.045731821935	5.0589468416269
LINC02070	1561525_at	2.09919850824542	2.23067970730739	2.25615178529771	2.28278073057816	2.0963942764297	2.32181812398686	2.28565002513711	2.26120301991725	2.27513892831589	2.1218294908061	2.44546298779748	2.22665354545831
LINC01514	1561527_at	2.40590018950326	2.4522687415736	2.32339563586465	2.5440758919603	2.33838926425749	2.40493988688864	2.55073796566321	2.69101226406444	2.46779216484806	2.27708289456737	2.46224835197124	2.44001025498019
LINC02405	1561528_at	4.14289490479094	4.34717837203359	4.25832135981659	4.24009159521599	4.38054329555505	4.32822312352086	4.09310021064216	4.39617003200594	4.36600042220793	4.16358902283052	4.56637748360754	4.29489240208694
DACT3-AS1	1561532_at	4.73234184905523	4.66522964599309	4.79644231441247	4.78474644153983	4.80173686331928	4.64550937475948	4.85253417308052	4.83896210110637	4.92409492418445	4.85463646018734	4.99866229457421	4.65709383176785
FZD4-DT	1561539_at	3.92604866743863	4.1215700274954	4.18996183202954	4.04827504849705	4.18597328455009	4.16897579272857	4.05393685780425	4.27147118114296	3.94491300544231	4.15408716448616	4.13455423221096	4.19846368634667
LINC00343	1561540_at	2.58300167647627	2.67756916700804	2.67334536201144	2.69930378483051	2.71024850904137	2.82065452652732	2.66016735971228	2.75658343085498	2.59700598341705	2.87618278552558	2.8972604987633	2.8638795574578
LINC02402	1561544_at	2.58984378030075	2.84823578999364	2.96179016460598	2.66806796823925	2.49794471594468	2.73689142834902	2.82807630004117	3.1986102681751	2.88588022246805	2.74644198222974	2.58056071113139	2.85126603688195
EPN2-AS1	1561545_at	2.66747062314325	2.73480850428414	2.82548845387033	2.62526825087702	2.72800810756735	3.20074476454778	2.93065347022016	2.7580799079176	2.81233693853913	2.74187030488727	2.71351369507499	2.8000720032932
WARS2-AS1	1561553_at	2.4169461142754	2.07257517827514	2.13150829422838	2.16183680171863	2.28710284954944	2.12701932175638	2.14912377848558	2.13154518213273	2.22186320840588	2.40065881406398	2.54659595761355	2.27693615312637
MYOCD-AS1	1561554_at	4.14796001430163	3.94207026487901	4.16297323598402	4.46188020110116	4.05797717926326	4.05071005764642	4.15321855705341	3.98152946705867	4.13180672540255	4.24935553311788	4.07164433641052	4.01524805052347
LINC00970	1561555_at	4.94513844613365	5.07789867409013	4.90193447377578	5.27565042683018	4.85647100976622	5.05155569222107	5.10888523044377	5.09026953436568	5.09720022855177	4.93852890471971	4.90154288805264	5.15064040292146
LINC02530	1561565_at	2.98478050819135	3.0980773937183	2.96802348520559	3.23205955798302	3.13210601363089	3.27093216620155	2.83119605847884	3.1442542242937	2.74960868931308	2.83119605847884	2.82346747192762	2.85111846774576
LINC01098	1561566_at	2.52699096090884	2.62262000189189	2.20431728271904	2.66451281191935	2.65329033625766	3.00207232363821	2.42146651772721	2.68371428315093	2.89264725556471	2.72564040805367	2.54569729952876	2.71892192786739
LINC02043	1561571_at	6.11484384012108	6.23706636270023	6.40405427634735	5.97228159806704	6.32788325037068	6.13664832463253	6.09615472431151	6.33983630094507	6.21373396023838	6.29846671807407	6.29908638758319	6.42126120553937
LINC02199	1561572_at	4.11111607906305	4.08209763928755	3.93829584048952	4.02896340541195	4.35297469271135	4.06499663571368	4.05700876549338	4.07552766820271	4.06775780992486	3.72680904707403	3.99944024637049	4.04647773300434
LINC02620	1561573_at	3.07924402018505	3.29775363550476	3.23205955798302	3.29130653177676	3.22625742588391	3.23126744640767	3.0261141731846	3.49535634870638	3.0575632774871	3.3787216886826	3.1790302657778	3.16538578575067
SLC6A12-AS1	1561607_at	4.0518547760303	4.20013008054729	4.08120835528205	4.23702993463682	3.8845487703559	3.92305572277261	3.80724821393137	4.16530099655906	4.02496116729933	4.2679535456386	3.9890986707591	4.37603264113079
LINC02549	1561612_at	3.87469349434305	3.85189901690166	3.65475025402891	3.66721745084758	3.98305490631135	3.9679717243102	3.32626383509652	3.80375377807935	3.7150357293455	3.86729673235628	3.70168868126926	3.83658337766152
DPP10-AS3	1561618_at	2.97890823766112	3.3048741353075	2.81970127045509	2.76033408639364	2.89178204086207	2.73760818791549	2.90514559806299	2.90862573760965	2.90981705792479	2.77042905203459	2.697781745746	2.91480745575126
LINGO1-AS2	1561619_at	6.05306042549326	6.06688096839197	6.07395586422277	6.1343304145571	6.16057838310958	5.97402586442211	6.01550265058536	6.1388160755991	5.95325468572508	6.1316890331339	6.02940999245833	5.93027939080873
LINC02112	1561650_s_at	2.74686718722719	2.52397339195228	2.75159990546502	2.90124545819418	2.88304842096532	2.84601366539257	2.85818784947403	2.88304842096532	2.58044265544677	2.79297044598137	2.75089172287121	2.89116101074293
PSMG3-AS1	1561666_a_at	5.06991056807676	5.20606708869384	5.3002966292305	4.97982030823433	5.27769557091052	4.87388722516167	4.99282515443172	5.14913811378921	5.39651106628471	5.24527959062544	5.16441409209824	5.28537501913032
LINC02204	1561673_at	2.88066938401919	2.59951708420658	2.76096123201381	2.85015822213793	2.78882220578758	2.91703171529364	2.83691685644752	2.85260971633139	2.67170802385952	2.78288939075294	2.64377606205877	2.49709111804974
PRICKLE2-AS3	1561676_at	2.36548085338053	2.37177940360735	2.47057672121854	2.6554852225416	2.28565002513711	2.44123366368647	2.24003760527798	2.3554558653506	2.29178254205905	2.3716886184429	2.33697929369805	2.30960678634519
LINC01722	1561678_at	3.05288053843819	2.91991864956909	2.71784202496501	2.76233738192694	2.83842694438265	3.12377510490705	2.50620249581082	2.78002309393898	3.02923796918956	2.88645754529861	2.8964959108361	2.60040629210627
LINC02487	1561685_a_at	5.0797151632234	5.15271114236496	5.16725190175291	5.00761986658453	5.12491425481935	5.12544613663121	4.98942367868819	5.04027060170112	5.08439303371446	5.06985858575919	5.05327492219827	5.16402642506792
LINC00326	1561691_at	2.54933397264265	2.47751525335299	2.36801756384966	2.72964743314633	2.58364375207329	2.69852859137743	2.440365391046	2.59588477364512	2.61729892905933	2.40488133517919	2.5989156102998	2.49716377559102
ATP11A-AS1	1561699_a_at	2.18494025008448	2.20827038247395	2.36900648578178	2.57028695935145	2.33481936753753	2.36353562874664	2.35065266884043	2.3115474128551	2.39193533929451	2.38736030272313	2.43588900644426	2.42646555870846
LINC02029	1561723_at	4.01068920397495	4.29300281562541	4.22516241858105	4.20789001103762	4.34644435294623	4.35614299394414	4.15739250554286	4.16096838600388	4.18633677723467	4.3608223501097	4.31042162217073	4.31605128316964
CD81-AS1	1561726_s_at	3.45074717378564	3.18743378383877	3.51858085831928	3.33528203764825	3.48131412441652	3.39862327151661	3.43797113110132	3.4712043217816	3.36456291643278	3.58334371067302	3.52509736354323	3.70252675857067
LINC01647	1561732_at	3.31306199010104	3.39147061910818	3.17922412205181	3.04768260927653	3.30701728423385	3.22197992307414	3.34739861129509	3.43189132203553	3.39672674229871	3.3323983182916	3.34511662842024	3.43011188853756
DDX59-AS1	1561741_at	3.09223048025337	3.10834953868646	3.15707423593449	3.08808450952137	2.75378974676178	3.12451516527216	3.04429794040696	3.08912100220437	3.01424032999737	2.97663712938618	3.1790302657778	3.20833295118121
LINC01393	1561795_at	2.48861791266011	2.55340840140072	2.58767029133398	2.79411066100893	2.58210788003831	2.79351128528369	2.49365463787491	2.72371497604616	2.43761766616599	2.45194850148588	2.84493941658743	2.60133500974498
LINC01981	1561877_at	2.39841324185178	2.70192207067883	2.54695946595703	2.64097599349236	2.66316692594783	2.56892715506015	2.67173520657259	2.7537623698632	2.53445057629396	2.72938817638562	2.46163102845733	2.18129136706787
LINC01592	1561881_at	2.86015894635084	2.91920592950378	2.81547799618332	2.97605983675336	2.98262016884038	2.73829147442451	2.91900039668934	2.86015894635084	2.83363705963805	2.93527152639113	2.93795947465098	2.94590733911524
ERVK13-1	1561942_x_at	5.03687006849755	5.17176687716666	5.15935729125835	5.03963020025632	5.07944724797504	5.30606912578099	5.26634021027585	5.34534019182977	5.26574748782967	5.20771630212797	5.15359036228377	5.1550038010307
FLNB-AS1	1561967_at	4.95058920618455	4.94342982176152	4.94409065410008	4.88900223258442	4.92309636358047	4.92746270845913	4.95058920618455	4.94342982176152	4.94342982176152	5.08916102267636	4.94008864682036	5.14204477645487
LINC01206	1561983_at	2.560541285793	2.63981714118551	2.69425515035781	2.57791113757894	2.71964337642764	2.63259220225417	2.66658713026156	2.8474414927023	2.735300513761	2.89561630828594	2.7507388298291	2.76552320575078
LINC00838	1561984_at	3.03604294616888	3.11845892476498	3.09410670300056	3.16400167441137	3.18161725842151	3.20489794319385	3.10925434481187	3.14259641846946	3.01424032999737	3.08561932631671	3.28568289253535	3.09968571268872
DOCK4-AS1	1562011_at	2.94983861206421	2.8000720032932	2.82535803803048	2.58868824860701	2.56720080377469	2.71914517119582	2.7648804919551	2.90426582176996	2.62426296621821	2.73728117601742	2.99376786485902	2.63871563522605
LINC00163	1562034_at	5.45263506232234	5.56714776014562	5.45552397537651	5.5622267696801	5.50111398577469	5.66350684546577	5.59368377029062	5.5766175604969	5.53512736591615	5.40366667239567	5.53138746059963	5.46911213087211
LIPC-AS1	1562038_at	2.63897912632459	2.6321603665268	2.769057088989	3.14137621734662	2.55300428052154	2.95216105069732	2.82188756584872	2.88784468976425	2.60148829608811	2.76317541823056	3.01424032999737	2.62453059395483
P4HA3-AS1	1562044_at	4.5810300030131	4.44882672603691	4.34602365100053	4.42387822401054	4.36080421130131	4.33641775748788	4.37370248077838	4.31674350827134	4.33804338228868	4.33092974835155	4.36874349013204	4.44162532856339
LINC01788	1562046_at	2.77093126767888	2.87213797294921	3.18528558719937	3.04209820060174	2.61824401997782	3.02067082750505	2.75967405891386	2.91915462446222	2.71594415178884	2.56840691199358	2.80485615761418	2.81984678276772
LINC02085	1562048_at	2.48331646772461	2.55731164330046	2.54859581501648	2.18120072318035	2.609406363446	2.40411517764084	2.49365463787491	2.57316076005981	2.41017611930748	2.76040639449669	2.68296412593781	2.52130827431136
SCTR-AS1	1562049_at	2.01435161892177	2.29640268589406	2.53350263846233	2.27532930561912	2.21990335089918	2.04660388926293	2.10571643102368	1.96775412290897	2.19904553696715	2.09848602086363	1.97773140183669	2.1348790420943
MIR646HG	1562051_at	2.59476918359737	2.50880580053249	2.68577465623848	2.89696044120133	2.49365463787491	2.76666199604929	2.49876266651654	2.50464689503568	2.21386931856287	2.67014441193499	2.60628905755311	2.44868151718745
ZNF433-AS1	1562069_at	3.1515974755192	3.37112588607264	3.47193208287406	3.49645096891146	3.40384478984764	3.27556848128823	3.22221512202593	3.33289161715341	3.0651407630492	3.24582864618256	3.33723142939187	3.36912503489236
LINC03021	1562073_at	3.11198239368243	3.1652346553997	3.33698977523344	3.22581345998916	3.07106352906779	2.92476975630764	3.09120830950752	2.92063078001813	3.04346487974864	3.02078008254707	3.17618143221171	3.09491608835423
LINC00424	1562081_a_at	5.5380904315574	5.43333250965134	5.24982082255602	5.1601552908548	5.63911200501149	5.50912882008608	5.32636846960083	5.21154898336683	5.44608128444849	5.6093046500122	5.46208539235688	5.43925384682204
LINC01359	1562103_at	4.23231372170498	4.35573312059972	4.28542822505699	4.37391051801958	4.41975297461467	4.3947268400433	4.24740719983732	4.60207874059265	4.22210579625267	3.89789972693881	4.13751045869029	4.06493537314615
LINC01494	1562116_at	3.76756405661713	3.73168875903838	3.78159878677169	3.64400584398162	3.81203469589005	3.65602992941592	3.70224520051041	3.61455119732222	3.467766210447	3.95747496629317	3.87017356750387	3.9055554923393
CHL1-AS1	1562121_at	2.52782575653203	2.59553808208019	2.39098325925639	2.39042221069196	2.98578170869639	2.50961295734045	2.54248536357244	2.65860175145947	2.54874342494625	2.70022055213453	2.6875881594438	2.53167058373191
LINC02670	1562152_at	2.57963938417623	2.42671961485587	2.57580862366046	2.21578995574799	2.70881607320843	2.43530728315685	2.49365463787491	2.45141210374384	2.60105574895524	2.45838384582735	2.72209043303528	2.46006264216121
LINC01526	1562157_at	2.81301190160426	3.12925641171884	2.76042524994669	2.69693021930862	2.80732885339608	2.95078098152323	2.91252541462143	3.21491309057544	2.98466963096725	2.76716282259886	2.69718612856903	2.5396458175167
PIK3CA-DT	1562190_at	2.0520155418457	2.0922509631751	2.09237450044702	2.15833982685987	2.140811597038	2.05561635782217	2.08512185692341	2.33476878052549	2.12640452737748	2.0934083062663	2.51393163722699	2.07299631952434
LINC01107	1562214_at	4.32139588733608	4.64671381490208	4.40634227342428	4.68130877436139	4.79193453088094	4.90308463035867	4.54893865522831	4.92696966886286	5.02465662392751	4.94247506436126	4.88537817876417	4.71628086324006
LINC01922	1562222_at	3.32905650926646	3.18383023623402	3.54508373499864	3.31452921391144	3.41879163814744	3.86509374654397	3.5449449963449	3.43556251827923	3.29067329319466	3.35645907244675	3.37022919136682	3.52635560983483
LINC02297	1562223_at	2.05612229226355	1.8645942185584	2.18462415274276	2.1835863002265	1.85960493440565	1.98783959041744	2.13244974916287	1.94718069226539	2.0064535095214	2.31147449059212	2.07486142366292	2.23845854189825
EPHA1-AS1	1562249_at	2.15964755991437	2.15087199080415	2.39793865718027	2.16449712671847	1.96142476693812	2.29274620331523	2.13161450483247	2.00723161888751	2.18050072063565	2.45508316693304	2.17348885693173	1.98246809864156
SLC7A11-AS1	1562253_at	3.38506131888316	3.54682368749707	3.41721556278528	3.35470370431366	3.5278668690826	3.61242957437973	3.34540676532953	3.66904778641903	3.30106049540818	3.36128630941614	3.65080064961114	3.37001669945438
NAV2-AS5	1562320_at	2.82967933288843	2.91666307424403	3.15925941602834	2.70043542911261	3.2492257658742	3.00892362708684	3.03680499129032	3.03077908441335	2.57994198948299	3.25198336827385	2.75301807440905	2.9267193434047
LINC01725	1562341_at	2.43656643237492	2.58836414165686	2.65944181261499	2.49306888663028	2.48557094997811	2.55416437444809	2.45033708857769	2.44448319006335	2.45983480352811	2.63539676710006	2.31764585928695	2.59519773680342
LINC02915	1562367_at	3.28647059839507	3.53234015507429	3.54632255361848	3.53234015507429	3.39932481985512	3.64392262193875	3.22120936549212	3.5546899511257	3.295042553619	3.3634703156475	2.99737774219503	3.10517543720627
PCDH10-DT	1562389_at	2.33149910414252	2.05134935938795	2.38227186485932	2.26179790983737	2.27735698865575	2.2375009796887	2.24193298689301	2.65824323016063	2.369687338127	2.309927284541	2.24275715558898	2.38770673682931
RNF32-DT	1562424_at	2.52868551311513	2.62082746880861	2.72918353386308	2.74474947399761	2.73282978085192	2.62228304224799	2.84956558384046	2.70059139106471	2.39430691358201	2.45024770592563	2.75823941537026	2.34727814621573
CARS1-AS1	1562436_at	3.78059560821668	3.95671926948214	3.98734017637212	3.74704947343955	3.86983752804661	3.75816340043869	3.85722508333558	3.80694207173292	3.77929471605563	4.0028699697765	3.41627689610681	4.0345145799847
LARGE-AS1	1562449_s_at	5.55411571391568	5.70253692418212	5.47700181309536	5.47715088220697	5.5445010995602	5.59413409505636	5.55995372679758	5.39956578189431	5.61963025223049	5.42901945269726	5.69428796392471	5.47984738366504
LINC01920	1562463_at	4.56795509290765	4.76033035077607	4.56795509290765	4.68850914178263	4.73950348620756	4.6605244587378	4.58040496247306	4.77010614894251	4.71693844350389	4.28270962360426	4.5517193969512	4.68175607596663
TEX41	1562475_at	2.08974198356491	2.18135334453451	2.10838884466765	2.236917979203	2.33270655238553	2.35098273474702	2.19228137964733	2.30023602071658	2.22933145654658	2.17835389853429	2.25890288887884	2.08279629126385
LINC00659	1562478_at	3.98953408486967	4.3226737331177	4.19736688864973	4.08614656224221	4.26747932964401	4.11626293851392	4.43383252574724	4.56422144418738	4.19458729661005	4.43832938884723	4.24918474249306	4.87755248591907
TMEM108-AS1	1562509_at	3.61413079113152	3.75857691233812	3.58513211939239	3.70024847490459	4.25431417844877	3.87657557620364	3.8652013513743	3.75234712991424	4.13222849726635	3.67177385845232	3.56007840826234	3.84011544632516
LINC01343	1562510_at	4.28582041502657	4.39383164509629	4.7499670968573	4.28458311731963	4.32889678200293	4.37100601637923	4.43639992391359	4.55266215829691	4.40806534257788	4.46005969432311	4.51347367725325	4.62065976018514
LINC01877	1562523_at	3.49448724189671	3.17451859777402	3.25762108848901	3.17938293864983	3.36336817994217	3.49935674949738	3.47413230716954	3.65136712904985	2.95488924992759	3.03520926397823	3.36152960308633	3.4782063417786
LINC02260	1562540_at	3.56103486880446	3.55431537670661	3.34995368180601	3.451372506604	3.86674598105352	3.52897449726149	3.6873134444895	3.52506102392193	3.4699971589571	3.39812985619437	3.36405272639512	3.29291188060612
LINC01271	1562549_at	4.54766168826695	4.53938131788945	4.49702801922782	4.78631699936979	4.68124791768749	4.43377139234458	4.36327600464469	4.65972738794886	4.48557263166318	4.67917068689289	4.49247581480947	4.75485504228264
LINC01720	1562558_at	2.33149910414252	2.46037393567183	2.53112591887062	2.50667395299987	2.4746593165831	2.2345679811922	2.34819386243654	2.31728204065118	2.42395866551513	2.89981982704473	2.33472145303448	2.41121797696026
LINC01756	1562589_at	3.98573066412951	4.23828388269609	4.1364325729178	4.079378844584	4.02957617564954	4.00535350953899	4.05666084498624	4.12014700197143	4.05513258976189	4.09219416621258	4.25993485314003	3.93892237665013
LINC02150	1562597_at	3.12055543632573	3.03041491914688	2.94994640714629	3.16124502005341	3.44512015698987	3.25000367000211	3.4234370111655	3.23660164756996	3.5387481389262	3.62217601836402	3.43737077956016	3.39594798376199
DLG5-AS1	1562598_at	3.20409100197546	3.11580688514359	3.12579469161986	3.0932982957456	3.13190311313531	3.22843850935218	3.15836403225312	3.10931735165697	2.94699644334973	3.04679530021039	3.0942584485892	3.01527021985804
EPCAM-DT	1562604_at	2.49365463787491	2.54766759061527	2.91712836498864	2.48290153193681	2.33843723379485	2.35098273474702	2.69370328184651	2.41099862971741	2.39076245247626	2.35098273474702	2.39417730994712	2.49365463787491
LINC02709	1562606_a_at	4.95823442169439	5.1690253294382	5.09026953436568	4.58276271086127	5.11655291259662	4.9293782578304	4.95065229489961	5.27813545837008	4.86275401691064	5.06435933874785	5.01978334310528	5.22211512294398
SLC25A48-AS1	1562617_at	4.31810326877646	4.32102917688752	4.24787379207626	4.40204960945596	4.12710568716371	4.43277434378682	4.3327818428334	4.60615992408109	4.3566670783841	4.38487732702697	4.11192708927802	4.30734010567401
LINC02135	1562623_at	2.86254242856427	3.07761291357456	2.8886090883116	2.98752330730566	3.21153519607849	3.28141625973537	2.97564675241231	3.29981503998645	3.13396706172533	3.08628728816732	2.80999442137147	3.16478448777513
LINC01689	1562634_at	2.41593132229283	2.27875897247894	2.07417379319811	2.4616342787346	2.18689514244199	2.34246191665296	2.0491838198292	2.33569645616792	2.3735942668488	2.25812762990702	2.19372919588094	2.45069503304323
NUDT16-DT	1562638_at	2.60541041457554	2.5823770673257	2.78525997579597	2.63177461247269	2.63993592880026	2.31493100792132	2.22400515995309	2.87835550904355	2.53841440359003	2.53262594388881	2.31889715926783	2.72794875893749
HOXA-AS2	1562640_at	2.50173019940915	2.61166341525371	2.99723308031422	2.51418128386964	2.57858454092432	2.38515421940277	2.51695391147177	2.32145127522874	2.45328139975335	2.48252290238998	2.57757500193625	2.4144136712637
MARCHF11-DT	1562645_at	2.68664844291193	2.43316212699537	2.67689622215021	2.81803133747952	2.71860925964387	2.77033269157309	2.60374028576053	2.68371428315093	2.39190209684226	2.46926818406148	2.86253296039028	2.35132056409537
SCUBE1-AS1	1562655_at	3.40915161278855	3.4280463251357	3.54060351189069	3.53148137259115	3.38002504028564	3.30475080083501	3.08887977333843	3.37061450274393	3.2945027443081	3.10177205687959	3.23672305033227	3.16081520301996
LINC02139	1562659_at	3.36782024242001	3.54060351189069	3.35418143545088	3.08272290911954	3.56332525610144	3.28594875725588	3.28681126513228	3.49326455613066	3.36181906974537	3.431522247892	3.14877466561497	3.214869700329
KRTAP5-AS1	1562681_at	3.17152280698262	3.20231760839234	3.05871888394398	3.17652201024259	3.15093392231907	3.21335419060525	3.30639669944475	3.48952483982708	3.01424032999737	3.16277377381691	3.15131624524234	3.17230410129419
RORA-AS1	1562682_at	2.93266945486609	3.00024322130281	3.20136524866555	3.08569608180935	3.11301012458158	2.87990811158125	3.02906857864012	3.17530974428504	3.16354682211749	3.03700907534747	2.97375281170485	2.91308479132689
LINC01097	1562683_a_at	2.66916147576053	2.55729966786262	2.50576813424063	2.664150149741	2.52168614830281	2.66090083201698	2.36143603322125	2.73261002450669	2.8960663881764	2.4398831830613	3.02433298230823	2.42598479694993
GCSIR	1562689_at	4.70848374976196	4.82000151020002	5.03992740284907	5.10269929692009	4.8895734953228	4.81543295091623	4.88262339131189	5.09026953436568	4.96095350533463	5.13854845361563	4.62490905806526	4.95476003011813
FGF10-AS1	1562691_at	4.32468037247955	4.41741651929032	4.0819388925878	4.52883677208777	4.56761754762256	4.39164095525346	4.38686490479183	4.64497239165833	4.46251433483715	4.40597749343498	4.35978123656916	4.36700618742108
NALF1-IT1	1562696_at	2.59273444538377	2.45361098039942	2.41771174582127	2.69012949556056	2.38472983264597	2.35826539518587	2.39444475807703	2.4331803313541	2.49861851375819	2.48767679968791	2.39359061904076	2.4884862815969
LINC02481	1562697_at	5.38071365392252	5.24649015191765	5.19453319289719	5.46231235466557	5.48841768353191	5.55396489726872	5.42305152980352	5.48822438316034	5.33342310984573	5.36487143466643	5.44112713945512	5.5639412740246
ADAMTS16-DT	1562701_at	2.92634427107942	2.90119647817944	3.00016388451662	2.9882075393364	3.32760897862786	3.06199982714378	3.10017446135396	3.24713175141375	3.05707210613773	3.45903377654877	3.09968571268872	3.22414526417728
LINC02800	1562716_at	3.23993438929086	3.31897313180247	3.77359018237142	3.36654762272612	3.60399602812903	3.33725128142715	3.16001484100615	3.59859026141083	3.31459825156931	3.36654762272612	3.47610312921498	3.5032556161293
LINC00299	1562717_at	4.54105688652038	4.38610962526537	4.35056871852306	4.29362502124843	4.24705225381228	4.23023753519874	4.30371998688937	4.28496347865106	4.09568907730619	4.48590197499449	4.19641538623107	4.44096582771475
LINC01676	1562719_at	4.23278079716675	4.0231247890087	4.05251354673422	4.09797309884469	4.0231247890087	3.95601513457694	4.11021091947605	4.0231247890087	3.62813491541361	4.1542195881457	3.84916113546485	3.91462648369575
LINC02254	1562720_at	2.7678695701421	2.71403703033609	2.93208686564459	2.75666849542893	3.15275021788535	2.39688949603374	2.6949055463836	2.6968386219096	2.86975641658655	3.09206364440427	3.05376897535471	2.65558808988238
LINC02153	1562724_at	3.44364263168627	3.57507722620126	3.40359560544953	3.82798147663978	3.65511005596891	3.6682755746384	3.34842056257702	3.72683895324407	3.30586769693233	3.44505551389803	3.52677786934865	3.49613187212391
LINC00092	1562733_at	5.04476922852219	5.07208778893125	5.07297242322209	5.17248645914074	5.01250367007056	5.09392152290752	5.15102260581736	5.23087926478942	5.13664493494051	5.31965451356204	5.1243960785102	5.1201781695618
LINC02465	1562737_at	2.21668372003193	2.31161260586436	2.74152678138904	2.28232694373327	2.24275715558898	2.20023115798741	2.19306553678781	2.27348669575213	2.11379417253298	2.26420359036304	2.26631254483725	2.26420359036304
USP3-AS1	1562738_a_at	2.67070594395865	2.64176621807433	2.71791896904367	2.26512841052979	2.28157936506016	2.45165973730289	2.41527546913337	2.76367144598726	2.46589623967274	2.4381959106136	2.21426801205054	2.43703833656892
DNAJB8-AS1	1562740_at	2.36029989754275	2.67210758858594	2.62564370673646	2.87462254836322	2.69295066323284	2.64661903962151	2.39431390125406	2.64661903962151	2.72202435501788	2.69535418344524	2.75545018628158	2.65109072488183
LINC01362	1562742_at	2.96059092512562	2.6554852225416	2.46402410355282	2.55279628759295	2.71389416899316	2.65067282785566	2.39348000937331	2.82665458931363	2.472434521753	2.81891866274406	2.82243325729678	2.49649641943452
IL6R-AS1	1562747_at	2.7001827574028	2.85781376975405	2.82977761762512	2.69117462234906	2.68744799740875	2.86348623802214	2.85343281356203	2.96652616883511	2.82395431889116	2.73032322399383	2.8583394064043	3.26145301900024
LINGO1-AS1	1562748_at	5.0735969509904	5.057999916413	5.10950316566063	4.82112683295418	5.28860113357939	4.87281908183648	4.83235046743222	4.73855087699295	5.01347676902749	4.77501314944486	4.85876146907399	4.69533316645237
PRKAG2-AS2	1562749_at	4.126694840174	4.06345535167904	4.12268695337507	4.05074813357591	4.13581712720562	4.16838779666271	4.0400571607118	4.11476304304558	4.06050052919374	3.99762236025469	4.14457272349204	4.11476304304558
LINC01751	1562760_at	3.55196232914428	3.55864241326034	3.46003928911139	3.48775394383022	3.62208902223098	3.12235569673199	3.61683142122932	3.78934949438049	3.55861179586404	3.37082613455756	3.61298685663959	3.48001976690168
WWTR1-AS1	1562765_at	4.18135019931132	4.3676352361794	4.05555787994145	3.88434481892371	4.20609169360142	4.14860634213218	4.23015259809663	4.31959408837922	4.03254663196832	4.25733778859623	4.17833049450823	4.15060911310371
SPATA13	1562770_at	4.719290227861	4.74396167733924	4.78097075021932	4.7554848695811	4.73042794997778	4.55894115732846	4.46666672676403	4.76160184947902	4.71387461838562	4.69188152390057	4.57543337629161	4.79221966587308
LINC02579	1562776_at	4.71231962669176	4.76840810416408	4.85647100976622	5.0168671468357	4.88557493338313	4.86948727687953	4.68803852935065	4.82269689377183	4.93705270005933	4.75552359538734	5.26930635645194	5.09026953436568
PPM1K-DT	1562785_at	3.62036534789743	3.71487022469125	3.67233656420647	3.66149168598916	3.86323594485095	3.71977610096046	3.66903656768878	3.75071712650111	3.67402238619863	3.73165513434858	3.87710183682645	3.74590275571745
LINC01864	1562786_at	2.82062143509095	2.92115863528534	2.92687512870611	2.83879826669306	2.94856757088619	2.88890413693705	2.81612948013012	2.90046630094111	3.14090155622204	2.78098677631644	3.09219327376001	2.92629343676035
LINC01342	1562788_at	5.66125995108493	5.73915931771912	5.63083442467613	5.31901234216364	5.69542852943003	5.70990518677059	5.75569807213511	5.99924107778651	5.55600821114101	5.71489023374829	5.78128276233911	5.86785833230285
LINC02201	1562801_at	3.66367466184955	3.77123987962694	4.0450163966202	3.97616059675262	4.03324038893993	3.78009346161871	3.79543853782995	3.96916178430443	3.99636606446387	3.60395203053673	3.94783390835961	3.77457861625013
LINC00210	1562802_at	2.60533352305829	2.6309455543014	2.55930408560513	2.49398334036901	2.49689035876012	2.63354605458715	2.65654584981383	2.68371428315093	2.55670358531938	2.57021539834139	2.66769136758648	2.65279444755606
CTD-2194D22.4	1562811_at	2.50395803755051	2.72351884852721	2.29797078953259	2.43955190130379	2.51359697775622	2.46939452725596	2.45209877807373	2.55532157153824	2.52893832857298	2.51305412302122	2.51055315322802	2.39747314850643
DSCAM-AS1	1562821_a_at	3.39704488004512	3.25057703958456	2.95533112134019	3.63186877464374	3.39231298749721	3.29632194553241	3.11338871652143	3.38676730866897	3.33036443296387	3.29505945391896	3.28242706122824	3.12703585226569
ROR1-AS1	1562823_at	2.17391985605122	2.13228303221524	2.40619360778116	2.33590221418518	2.17979883571962	2.35262846317706	2.08512185692341	2.06694461425957	2.17403308451489	2.28565002513711	2.32989444260148	2.22345838447197
PLCE1-AS2	1562826_at	3.79007334260683	4.25986330747745	3.85541136798503	4.28139942750808	3.68300632838557	3.94837134103452	3.70766808481976	4.00616212480304	3.71068355415068	3.6452695894723	3.79779184742083	3.69305375697643
DIO2-AS1	1562827_at	3.1312805167545	3.38094622662347	2.68992600309408	3.56504450161458	3.3433420295715	3.35674010850883	2.98148930162896	3.18866585835415	2.97027249292842	3.55303459777431	3.30036985015403	3.14462132817599
LINC01734	1562829_at	3.01998454036795	3.05108169037961	2.82049760283088	3.27976436359149	3.50473915252934	3.16560991560142	3.16400167441137	2.96425177211826	3.41726450720834	3.11652153290908	3.01334552274527	2.75055254310357
WDR11-DT	1562831_a_at	3.64459699224288	3.80628626388399	3.53335156654942	3.91421261491326	3.73776191353923	3.8397413439065	3.4908811814917	3.58134387153292	3.69575967619332	3.60445006227208	3.57295171497577	3.48893216223031
IGF2BP2-AS1	1562832_at	3.77928448758776	3.63158170647066	3.82603846471154	3.79987502692611	3.61520299919444	3.70089018185005	3.78308687063789	3.70405605911601	3.86777024243641	3.72755401002259	3.76127443527606	3.78960951224826
LINC01115	1562844_at	3.43462743560378	3.47387837790725	3.40322020595892	3.5235104056847	3.58459322416248	3.40906311966832	3.31624307924168	3.94008972754687	3.55595530895547	3.37658861142468	3.53566536882642	3.45777476777659
POT1-AS1	1562850_at	2.58737592152514	2.46490716435521	2.5885920240599	2.5716010876494	2.59326348392171	2.78614968707151	2.45882479212188	2.75790338342037	2.77088610658674	2.36116744396481	2.32049955770644	2.50806663863
LINC01231	1562861_at	5.85819157268819	5.82223688088476	5.86470807770517	5.91584865258891	6.05671485547316	5.84367869364074	5.99835407227347	6.0016787604186	5.92353036928986	5.72510912253427	5.87142187385076	5.65256908285198
PACRG-AS2	1562864_at	2.63672000655363	2.67365574245907	2.7065536991709	2.9442458564129	2.75688036484507	2.78230650947683	2.8549915879387	2.79588069265619	3.01424032999737	3.10316914202264	2.99161049530518	2.92099191987755
LINC01648	1562869_at	4.63175054974574	4.7734184918568	4.81641978852653	4.85673542821634	4.85159670289591	4.63979714592786	4.60315063713292	5.09026953436568	4.80702699243829	4.8877219501489	4.82787258590784	4.87725676946904
ETS1-AS1	1562870_at	2.68117646522335	2.6420074659155	2.4086876085155	2.73920030262054	2.6554852225416	2.53684436420397	2.62347288399534	2.60782397114871	2.58983716290005	2.55899742163843	2.48182102063948	2.60645867916849
LINC02287	1562885_at	5.35748669888051	5.15682680500455	5.15214982622373	5.04235151199162	5.14964763859444	5.23384091631206	5.04862176620009	5.52249626862533	5.18263261194363	5.3014290526219	5.22921611770953	5.16090870682727
TLE1-DT	1562895_at	2.93856147950544	2.94336375535492	3.03072630346369	3.09875122982163	2.85982291559254	3.17174957862278	2.96951579940451	2.99237819328574	2.9585030091657	3.05030132978472	3.18617580916941	3.19464326605312
LETR1	1562901_at	2.40921702360704	2.51673671132058	2.59219380648475	2.46639278643283	2.78257933551362	2.61201150668999	2.75015933535175	2.6463861917639	2.80398568028146	2.52927149555729	2.55062709582963	2.8130063233028
LINC00862	1562909_at	2.2756038551895	2.16829939697955	2.47625580050102	2.1521203049295	2.27773260679436	2.32924949129294	2.26665595357729	2.53310247524967	2.2756038551895	2.17154909667423	2.22195336469012	2.27773260679436
LINC00905	1562914_a_at	5.15041035766813	5.02540966751483	4.98471287525298	5.40433076788621	5.36209026971172	5.482974682079	5.15549285034993	5.08416364702878	4.96888943311983	4.8713222990289	5.20492753426813	4.96530791394018
LINC00102	1562916_at	2.1982918828603	2.24282696749895	2.21552342964402	2.23627703503327	2.13594917089867	2.21974133859242	2.17807422027708	2.13244974916287	2.18313140778153	2.22260930491573	2.40135561416679	2.22250712836546
LINC02426	1562923_at	2.74673025950253	2.85961740884424	3.23205955798302	2.79727956524014	2.65479869070847	2.85961740884424	2.87452950427751	2.80493634416901	2.69840783612829	3.10070462227058	3.08042600113373	2.8000720032932
LINC03019	1562924_at	5.00635520649777	4.54500469516121	4.88553681539193	4.67896621639626	5.1718208886508	4.64780078668166	4.70051595971224	4.92596499387458	4.69192331240834	4.58334265044612	4.30480415498112	4.84753818331837
SRRM2-AS1	1562930_at	4.2970018505995	4.26143072811236	4.00964478005491	4.44260829384275	4.11021091947605	4.19343432272697	4.4669438121905	4.4144576169555	4.23214361969258	4.19040146528124	4.03232236033213	3.943584065421
LINC02240	1562934_at	3.46300382646025	3.22836889896804	3.15527476094913	2.87353793486503	3.25041031403199	3.16612614342872	3.19323146982629	3.56893816795581	3.11338980666382	3.21037285776171	2.86114907449269	3.12099052383025
MACROD2-AS1	1562943_at	2.72836623151754	2.75916377412867	2.80218882668418	2.86459397522341	2.91395188739097	2.91868841563705	2.86232170677504	2.86725717027935	2.51616513841182	3.0451218126648	3.05850123032497	2.80205664367681
LINC00358	1562949_at	2.28205434377133	2.18672274894461	2.45888641801681	2.32766399405166	2.38322401498696	2.17867519993263	2.43513132938341	2.18672274894461	2.3357311744662	2.15918298270277	2.36207818042086	2.22141948379571
WDFY3-AS2	1562953_s_at	3.71731478023279	3.55590555243629	3.77295959765483	3.52845693271986	3.74935806569102	3.61950574369383	3.47990536476464	3.80964258464954	3.50785346878291	3.44563091701509	3.4598606646474	3.62626596925882
KCNQ1-AS1	1562960_at	2.85376612775531	3.12197100617235	3.15493669783446	3.21514767461919	3.20530045505809	3.1502545400929	3.14324974899773	3.28047018841022	3.09968571268872	3.05811125706514	3.24014335948086	3.13411537904457
LINC00929	1562972_at	4.90966405917525	4.98917070829478	4.98145719191404	5.08258246995303	4.71750608119381	4.9560083683749	5.05319967098812	5.03994780787673	4.75079998870592	5.26356559873149	5.04766132425747	5.34413312870784
LINC01448	1562982_at	2.84758623373506	2.95815683049372	2.87165454353788	2.82248925370414	2.94993336451266	3.19006298633432	3.03803174740902	3.21643710314986	3.14949864956006	2.96285036822716	2.90326867634341	3.012223358331
LINC02483	1562983_at	3.67729253791962	3.70024847490459	3.84114169649385	3.64753172318321	3.58190672725232	3.70935587749732	3.56575573201754	3.77196637252834	3.38418621994654	3.94842387305066	3.80490872473518	3.6800563894829
LINC00564	1562990_at	2.52361307707926	2.52608495679909	2.73879145406279	2.3882106536613	2.63828626667249	2.29809578430944	2.30503224464462	2.42613257446558	2.65517330507973	2.50577782021599	2.54009645812055	2.38880053801866
ERLNC1	1563005_at	5.95317602339328	5.91161000021269	5.85304268783559	6.14300613583654	6.0740372523794	5.96342504029178	5.89903575906467	5.9629240704909	5.79367033228516	5.71628833295938	5.91161000021269	5.70873956970527
LINC02325	1563007_at	3.34732219202653	3.2872506758151	3.37168829596908	3.2613931669853	3.27853484753112	3.2198651975768	3.22867261073601	3.52860161928025	3.41170283193762	3.27433340963106	3.63411708200424	3.27416553780393
LINC02743	1563013_at	2.99496144258599	2.96501777548887	3.08772248061764	2.99496144258599	2.92664194897691	3.23185508954844	3.11372078996575	2.955860806311	3.34156774041214	3.46542458030597	3.36981838031444	3.25424726973041
LINC01821	1563027_at	3.05866766332758	2.83005693007954	2.85391377371357	3.14714529678453	2.9309124117825	3.00268576629227	3.18441927309637	3.17444619573339	2.92730688673475	3.15376433454932	2.89446018713423	2.97347438663332
LINC00620	1563043_at	3.76795930465721	3.84762485663914	3.60605951717217	3.56480445061855	4.25329479658305	3.7579427588552	3.38221433008622	3.83461895100037	3.97146727078739	3.65699074473755	3.61841454217925	3.83461895100037
CCDC13-AS2	1563053_at	2.33149910414252	2.440365391046	2.27628465513707	2.58174670552397	2.7060418358085	2.52382356902499	2.46077914569659	2.57782686756544	3.00701682313662	2.11146235184452	2.64583691606292	2.66876304050786
LINC02243	1563059_at	3.05430272186882	3.06035099133398	3.67787429625368	3.29880645451057	3.47024309506816	3.50514895135081	3.34633769764847	3.57123839084781	3.45493135374818	3.27128926497194	3.51495770100766	3.38851717939057
LINC01049	1563063_at	4.12315317448776	4.36138942818889	4.1613257727463	4.25065800649027	3.82512087845409	4.01243004159081	4.08935488832125	4.04439909496432	3.9256803945576	4.33406232700987	3.96601992612105	3.78592821414363
LINC01395	1563070_at	2.89783801194843	2.84178743399181	3.18836818294094	3.01447009322044	3.15456049833878	2.95873078756465	2.94711591364154	3.00949075800661	2.91543673338234	3.01899775256357	2.67914805632905	3.06440495064942
LINC01282	1563073_at	3.63163008490442	3.60182852250326	3.75264331483408	3.72319866875721	3.92779174853369	3.78528557170933	3.78779774454633	3.78592821414363	3.99206156391593	3.56993403391953	3.71891305505743	4.06969294785737
LINC01743	1563074_at	5.16571420132038	5.19628842842677	5.09026953436568	5.13097282155845	5.41372364150563	5.12493645846407	5.211633504638	5.11966875124164	5.41640493700079	5.19797970008515	5.27132075561493	5.18004297595585
CTNNA2-AS1	1563087_at	2.33149910414252	2.22038679419004	2.50760504517055	2.24007505310479	2.5755845366206	2.33023502652186	2.28565002513711	2.19489159178648	2.36039896207234	2.25357151038271	2.33614832651146	2.40516253251377
AATBC	1563088_a_at	2.9304134757014	3.32701259002825	2.98254811334309	3.23205955798302	3.16926810774004	3.2411649557002	3.29002938181141	3.40558855951752	3.3353700676122	3.2411649557002	3.30417157454772	3.30843703837533
ARNTL2-AS1	1563101_at	2.21195961297784	2.17243171576373	2.21321333995041	2.31885425577805	2.31037902023952	2.18638202455984	2.28565002513711	2.13926627987959	2.25737774252909	2.32700762910681	2.31161260586436	2.20569778166136
LINC01687	1563107_at	2.64931966598551	2.62735669406407	2.7216819679648	2.60167723777465	2.95882535394271	2.87448371323881	2.78167278103041	2.79352783915897	2.59680714815978	2.92491706590053	2.70520100740443	2.76854223024651
LINC02353	1563116_at	2.79327070306099	2.90157356133208	3.12106059589805	2.72918353386308	2.67928334754564	2.80493634416901	2.85654452801511	2.94018803777266	3.09968571268872	2.68245609948551	2.7384167535103	2.9061075977742
LINC01904	1563117_at	3.23587240821684	3.44735627394637	3.14348790776049	3.2173965152583	3.50264941576532	3.14348790776049	3.3007222948852	3.37666561487643	3.12011439783937	3.51522918822668	2.94541037871991	3.17081143637462
LINC02078	1563119_at	3.95975678850731	4.14911221531868	3.86974092482672	4.03860498361855	4.27861245200478	4.18696809195965	3.93251897944906	4.18312433721705	4.03250376326228	4.09175618961972	4.02345973268134	4.04829666878181
LINC02126	1563121_at	3.63019025300274	3.70067912232576	3.72000588573653	3.72402729854528	3.80197795498545	3.71390772440453	3.85156779493379	3.64395191914053	3.64455818254824	3.7163892679393	3.76048612335535	3.78592821414363
LINC01428	1563127_at	4.26125899820394	4.36053787652257	4.22392325220351	4.23333967255667	4.4170033721721	4.18727825692612	4.30994964978734	4.70241738468202	3.98020457509229	4.41365983034284	4.41503251628198	4.33519309052498
LINC01169	1563132_at	3.25556567492593	3.3428612875284	3.49887302303859	3.5902068505988	3.52065312312753	3.26128968570816	3.02688368485482	3.27326093207393	3.14022728289456	3.45526028420073	3.60119060306882	3.31382560916453
LINC02375	1563135_at	2.41568028232553	2.42127646689693	2.65270990082063	2.63833217074108	2.6554852225416	2.55989210374374	2.49414036418662	2.35793561356124	2.5736125497617	2.58624494245243	2.50844132035718	2.52606285337318
MSRB3-AS1	1563143_at	4.13245112887875	4.20781609933521	4.26555961417765	4.25696682084063	4.19067501251004	4.07444381956547	4.00196307201613	4.23807698918921	4.20013008054729	4.17519353809758	4.14860634213218	4.08496327595718
FOXP1-AS1	1563157_at	3.04659503161307	3.13316793304482	2.83999094679599	2.96916102550108	3.20675124875923	2.90721403042466	2.8561647505343	2.99943814233229	2.81738647990728	2.9441936727812	2.96916102550108	2.87682826332172
LINC01957	1563170_at	2.72918353386308	2.77884747938349	3.16494362578715	3.06634135326813	2.85961740884424	2.85961740884424	2.91006990334864	3.07640978532458	2.80108695845867	2.40941345527171	2.86745461814915	3.06599997773703
GNA14-AS1	1563171_at	3.0127989357386	2.87893863291914	2.86755689696292	2.78984021270992	3.09917806450117	2.83191599996236	2.92128035694788	3.15852327169038	2.91976759361322	3.1014943251057	2.98090479408138	2.9440513672562
LINC01243	1563174_at	3.01055303619033	3.05248320453672	2.85853175410028	2.6201570121265	2.92964527833847	2.91018463639079	2.84651802541609	2.66082358730577	3.13949904383064	2.68629851392038	2.9166647569465	3.08533576100274
MIR4527HG	1563178_at	4.26256242853708	4.2129506914599	4.41694069950407	4.09534741801523	4.39234022579803	3.7898850716481	3.90913563042188	4.39323986992556	4.48423179612695	3.98918544512465	3.95922828391818	4.45927528305192
LINC01828	1563185_at	2.31767806602835	2.41190715210661	2.65667338903834	2.31350876874575	2.46925286673421	2.4442582887768	2.40839310652126	2.30522710017743	2.29247811723816	2.53262594388881	2.54598514158321	2.56744813017206
LINC01986	1563188_at	2.3678706854572	2.40800160658194	2.72702149930609	2.6060978314302	2.36307215475117	2.38665339655134	2.29679280333775	2.77662720198169	2.38777250578449	2.68048900031579	2.52096435880741	2.44698673728673
NADK2-AS1	1563219_at	3.62265798213222	3.58758791937118	3.69406854639556	3.83168211208837	3.51192806401297	3.69668692865132	3.70970220967823	3.83280929206593	3.64694307055042	3.55591588012059	3.70954940803655	3.80632381812629
DLEU2	1563229_at	2.72918353386308	2.77387147811138	2.92128035694788	2.99552884424226	2.63095789111925	3.09102155170781	2.62255474364961	2.77838763087424	2.96064548333236	2.80352526563391	3.08001528563442	3.04562467953401
CLYBL-AS2	1563245_at	2.53840921389038	2.59197491743484	2.42632541658823	2.50937934902951	2.57082523823525	2.67468101913787	2.48270020137836	2.61953740140109	2.6085214964002	2.57991174621549	2.66990037443368	2.70277244809049
LINC01432	1563246_at	2.91884530602561	2.70162799381579	2.84088715397583	2.99750292195129	3.01016389910272	2.77836188459606	2.76311032431524	2.75363981484291	2.89680310318455	2.78767360938569	3.13514697569789	3.06178717101261
LINC01656	1563247_at	3.45118609488923	3.57874492315407	3.5933795758353	3.50612534299104	3.51562652466308	3.19955786726703	3.51083867484822	3.59952756844656	3.61305244725175	3.54066132920542	3.33227792191972	3.69130567253449
LINC01875	1563250_at	5.58488180671892	5.69313111609023	5.55858502928453	5.51336257370572	5.96832184726043	5.81285259577047	5.85073816901943	5.64539452787438	5.64244126689757	5.91526576233998	5.92685390176286	5.88739702398467
LINC00587	1563260_at	2.88511446879332	2.95563037214593	3.12171441643721	2.73152532724754	3.29632194553241	3.17266185058536	2.96174394391221	2.98342360037544	2.79012743892442	2.735300513761	2.97238832884149	2.9614446828221
HNF4A-AS1	1563265_at	2.33535078806204	2.2750585401791	2.46169623606772	2.53348151534712	2.26645436945507	2.37702470134134	2.43842842929441	2.69844639233581	2.66266907125171	2.50197687109803	2.49476078380022	2.46135325328479
LINC02270	1563287_at	3.19948420299041	3.08756586502543	3.21016698284783	3.23262417365266	3.18749597116661	3.30423602317075	3.36384659761782	3.38246626125271	2.90486117893565	3.17656498847206	3.14927208922834	3.03077908441335
LINC00572	1563296_at	3.66659434477687	3.49756796086105	3.35788150427987	3.52186380040154	3.30437926670993	3.38258736822561	3.50717370599848	3.41825423408788	3.77276624984389	3.63158170647066	3.5475531579444	3.28503164408987
LINC01831	1563298_at	2.68063019464834	2.7166389453232	2.71279924407517	2.51341518412649	2.80237152914442	2.66501879362084	3.02548441525326	2.75324323363524	2.67429205434259	2.46392740562453	2.65478906535622	2.73284482947603
LINC02443	1563300_at	4.48728204688195	4.57543337629161	4.57723810304515	4.7435324151896	4.69059205353974	4.42494572077375	4.43662256721885	4.5268029839757	4.32487084371982	4.81105212683538	4.44592800225148	4.49791027747908
NEGR1-IT1	1563316_at	2.68140437991886	3.11676294086141	2.85028588182461	3.22652706556946	2.93485002902961	2.92403861710184	2.79170892502118	3.04743689113143	2.99530675891412	2.55862224913074	2.99478570347164	3.00043473881204
LINC01545	1563327_a_at	3.16335954501717	3.4156421494756	3.23438079766653	3.3608810062005	3.1352296904401	3.0862158896227	3.31860671025925	3.34264565253531	3.13462943706147	3.34654739022894	2.96065188349617	3.35430876243453
MAPT-AS1	1563367_at	2.5486297419418	2.808157722105	2.72111282874994	2.76857736642346	2.90459277132416	2.55256786661213	2.82469647652099	2.9054145664462	2.65266237714037	2.84750258816722	2.77272333715546	2.94572726018959
LINC00173	1563369_at	3.19767420111507	3.15107520024423	3.32478216248263	3.23205955798302	3.33624000230055	3.24509074481278	3.20839467041765	3.28807876813165	3.40197764968658	3.41264921860954	3.27183674524586	3.28333645142363
LINC01220	1563373_at	2.44301889526596	2.51734574316651	2.42052291746088	2.54978663766343	2.46389584775328	2.49351022999386	2.41193989555261	2.51989453662186	2.43542606956597	2.73934845034067	2.42483446790674	2.42061655895834
LINC00307	1563385_at	2.56116133363478	2.27191918119596	2.35629937859846	2.15788194243851	2.43903443801606	2.40182503986312	2.49365463787491	2.480558487523	2.41997189031687	2.92199271489213	2.32626642271722	2.3363893401414
TH2LCRR	1563389_at	3.14658052480715	3.21784171595036	2.98300005258344	3.43088942403253	2.7261531442743	3.19252545380378	3.1855314506188	2.78574985119591	2.94111509829812	3.06004144168823	3.05430902665365	2.9833753965176
LINC01737	1563391_at	2.93552806892242	2.82105085580344	2.79496176031226	3.07799461087837	2.87995489911968	2.93090865394351	2.98476256926748	2.87568855803142	2.54207570952554	2.87192472324188	2.64937780297883	2.58980084522315
LINC01775	1563404_at	4.54377793460976	4.51955320335912	4.98191331086751	4.36159626965721	4.6299310298207	4.7768897664681	4.6228205022504	4.81906773920324	4.91755076121722	4.7463731439367	4.85142383849124	4.90050298929182
LINC01809	1563427_at	2.56738971014859	2.53454301054806	2.35178052548194	2.61891038613352	2.65704259536896	2.47114479312099	2.3390582547585	2.67009605622028	2.41819038233657	2.56727277730644	2.80734662864146	2.50146518183524
LINC01847	1563484_at	5.4064595954188	5.43205903515847	5.50124617109671	5.28800155865311	5.6063627328219	5.65745668110454	5.2973744797576	5.40487684704835	5.56536826663024	5.4580204836224	5.30596003087186	5.209673547894
RNF217-AS1	1563496_at	2.18738719039077	2.08542102922853	1.9657737793103	2.31659068489594	2.13561762019835	2.37026249664643	2.2933236971517	2.12568617574129	2.2616035690059	2.09101323218124	2.3380422051247	2.42367840600616
ITPK1-AS1	1563524_a_at	2.60374028576053	2.77515664711077	2.65619869959471	2.59694066500457	2.20735391599101	2.47013253223036	2.88103552452113	2.33149910414252	2.6077856502848	2.60524465121922	2.66079432476382	2.66383762335359
RAPGEF4-AS1	1563528_at	2.79922343723431	2.63805747568643	2.45493581754621	2.69277188165204	2.73534782016431	2.90662482369472	2.64890951241988	2.83825360624852	2.93483013054205	2.76427190025508	2.74214155403077	2.28591410747449
LINC00559	1563568_at	2.82582108275012	2.51580572229527	3.14405950970066	3.07036119837918	2.80333405248713	2.44755748853302	2.74410347063131	2.63792759976313	2.89154410175943	2.82748765157845	3.04153993693701	3.08443280648515
CTBP1-AS	1563571_at	3.23895310632905	3.29276640244837	3.08258814729965	3.26573075524136	3.50683117835666	3.50934382073434	3.20602385634	3.58057022582637	3.37352102176087	3.30035652228408	3.36414545247155	3.62793275427973
LINC02011	1563572_at	2.15964755991437	2.29389487634675	2.34155447320017	2.42998212615649	2.42815671842408	2.21077610531698	2.29730812383331	2.61806316392089	2.33623610035376	2.34302625672321	2.4580728989158	2.25027314728803
RPL34-DT	1563581_at	2.795930326954	2.75263064798469	2.47290663391764	2.6554852225416	2.73836236764924	2.80230640987002	2.69847912399961	2.80083178785548	2.88269446866862	2.96746571292158	2.80605272610688	2.82001898720166
PPP1R3B-DT	1563610_at	2.60696710378537	2.62396905328419	2.60021285826103	2.92959575677157	2.5864267517879	2.76196329047176	2.46986118872827	2.65687317845021	2.83430943358392	2.60339819832355	2.52784641505665	2.99374742310631
TMEM72-AS1	1563632_at	6.32366184540639	6.24747916363855	6.3491498922895	6.13032049816186	6.43551222789001	6.14114404561648	6.16395762653481	6.31668061111118	6.23453033537912	6.25845083208392	6.27108621450032	6.37791303861971
TEDC2-AS1	1563637_at	2.28037104359255	2.31161260586436	2.0983083724072	2.13341924667121	2.18929561260457	2.3933447175793	2.3357311744662	2.13734259514063	2.29838672630238	2.47441561528283	2.26653077430236	2.08306019285002
LINC01104	1563679_at	3.57445009279494	3.4979611577794	3.79469316656287	3.4232199854068	3.54376186763596	3.61416106002368	3.41249921381762	3.4101734663811	3.46708473932289	3.49544788682534	3.79355629242123	3.54878962651019
LINC00842	1563742_at	2.65247068666838	2.54622485553162	2.57698255606974	2.66919091797809	2.68608482316182	2.73873298828046	2.63121314876065	3.07287300135534	2.52657893218085	2.81891866274406	2.50246036357901	2.7701588848356
LINC01555	1563743_at	3.01806225022913	3.18365617299893	3.27545057231155	2.80849001332618	3.0717054591346	3.06788918165609	2.98219258686451	2.98008513223686	3.0717054591346	3.11075202473936	3.18106752012496	3.06327510644996
ZMIZ1-AS1	1563745_a_at	3.67246272708584	3.57451623611092	3.87357750325059	3.31111862076089	3.62815944501639	3.56362578786584	3.54127446724945	3.80150482233627	3.63117776303439	3.54083329939266	3.50662585887685	3.54083329939266
LINC02762	1563800_at	5.90823627563966	5.90736591713478	5.96485019120225	5.98217036966337	6.03069390479669	5.90655307299346	5.9239187107166	5.93786269814006	5.8504110984677	6.14234900065135	5.91744522850878	5.94972671004681
LINC01226	1563802_at	5.23516151022071	5.127918426903	5.10244113761827	5.11319893918548	5.0974157104273	5.19196940715865	5.15271159859134	5.10763406560438	5.17256232041199	5.21599697157095	5.21659885107171	5.22234012590117
LINC00858	1563821_at	3.55414842566812	3.70663042741005	3.32747717280851	3.56040587651998	3.5564918010673	3.96059253422779	3.72601436556824	3.75925008923076	3.28241545673124	3.4830340837964	3.50251734249382	3.38039026606408
FAM153B	1563845_at	2.45611538904928	2.6629280477352	2.58467083740458	2.42998212615649	2.48280338595865	2.70060972780353	2.63758632328885	2.22347478004382	2.42095349382559	2.48922387881463	2.49805914062459	2.45049310808478
VSTM2B-DT	1563872_at	6.03162634367419	6.0184979666186	6.07696509325088	6.03162634367419	6.11040506401582	6.26298704184941	5.9725290756797	6.08077378234356	5.85469013317365	5.97938740708894	6.01246328470818	6.02281996493984
C1orf220	1563876_at	2.27173725233836	2.46109267914973	2.49528601113834	2.39729901120784	2.61298089756427	2.47049548180442	2.24930026059699	2.39517069276225	2.32053375177371	2.12558799897576	2.3943543960497	2.33456408206683
PLPPR5-AS1	1563904_at	2.19335030088914	2.29109161967546	2.26163300273524	2.23641055500023	2.140811597038	2.14434389150589	2.06901108546578	2.07180485799434	2.24985899413948	2.25039287357527	2.20830516357795	2.45434222538058
LINC02044	1563913_at	3.49792076873253	3.13437451251784	3.37156670607287	3.09951219034054	3.30940201250369	3.24883578483334	3.29632194553241	3.33337103163307	3.34341539264515	3.17786161494964	3.13278523757576	3.17354973935224
BHLHE22-AS1	1563927_a_at	2.59317408297562	2.50937934902951	2.54731965057377	2.26960087777362	2.62696295097074	2.55413698271104	2.43092915998271	2.49305876459952	2.6554852225416	2.81891866274406	2.53582011365828	2.55520315528478
LINC02145	1563969_at	2.95140235024952	2.8965099310787	2.92018353603707	2.89561630828594	3.05405721575835	2.98404106303831	2.89707121487423	3.01196004702332	2.71514321614814	3.02366753980872	2.70715450426733	2.7381359776845
TPT1-AS1	1563983_at	4.01544530887659	3.92288360356295	4.09814690304165	3.7240555845822	3.94406365847867	3.95224624697781	3.93196961389534	3.84619464000145	3.86023160613702	4.10755845740074	3.93196961389534	4.08463281359284
LINC01512	1564012_at	4.43915242689354	4.61979493494113	4.42847007015366	4.48868550574847	4.69059205353974	4.50041099877951	4.44718411623303	4.41332594690688	4.412036784581	4.33441557828418	4.36215480412058	4.27974163659982
COL18A1-AS1	1564017_at	3.53396076912756	3.56061843863529	3.85555405061641	3.53396076912756	3.61510480780134	3.60287770069811	3.50469015469517	3.42181499850386	3.32181484843951	3.6215405889585	3.44281802952501	3.50989879127828
LINC00934	1564060_at	2.89762020421668	3.19316949685047	3.2998240982315	2.81498565442729	3.35418143545088	3.1068615167349	3.30701148605634	3.20751586500679	3.13173630880842	3.30014922203659	3.17182362468231	2.94564369490498
HOTTIP	1564069_at	6.06653668995616	6.11926821993781	6.03901010190364	6.25752451709395	6.27306383394743	6.15935204768632	6.02996020380954	6.13778813553524	6.19478960670895	6.29959189332962	6.1140196889182	5.91859081756563
LINC01844	1564083_at	3.27891982026474	3.1373108892959	3.19808759262359	3.8766877714371	3.10383612588611	3.0463148767955	2.9903441189184	3.5381862672088	2.89489312713193	3.47968639104832	3.58558525526786	3.32164441709784
LINC02891	1564109_at	5.48139380580989	5.29531649477889	5.29168941963796	5.37514797467312	5.4418898324343	5.35873088148957	5.556747249672	5.35214281150617	5.46903159920548	5.58094384657606	5.50762160170889	5.44909629691786
BSN-DT	1564131_a_at	4.49305684304691	4.45732302662345	4.27220286613344	4.37854380511473	4.53222307158141	4.6180090128036	4.33273847318984	4.44625218512584	4.21271608012039	4.22543835084383	4.34004289883464	4.58681683636295
A2M-AS1	1564139_at	2.54733676921507	2.61020342876853	2.6431702647371	2.80293914074143	3.08263427539191	3.01224312656978	2.72296396498927	2.81566116985354	2.91563693574071	2.56742081669262	2.98534319246244	2.88542140661148
LINC01238	1564149_at	3.31067944175563	3.36193692337893	3.4845316173751	3.28660135254783	3.38271702285906	3.48144631753936	3.25477247992507	3.62878092183752	3.19423345133583	3.3914135681136	3.51700211039764	2.97679487856461
LINC01619	1564150_a_at	2.59342918501352	2.51797948573279	2.39132752029192	2.43371429147417	2.20157930428671	2.42786461638094	2.57008806428327	2.38769174374282	2.6879602454556	2.41586836381557	2.53594292510727	2.42292972931761
VAC14-AS1	1564158_a_at	2.37307338739754	2.38773494657086	2.47479943571431	2.27339999645385	2.26520319781914	2.10031104648974	2.28582452318442	2.26661421588858	2.04019087800678	2.55277993729281	2.2640646138044	2.25364276417573
LINC00700	1564209_at	2.7813996220015	2.68148042108705	2.56416643610945	2.52983270266129	2.80415341455879	2.56938820266532	2.71626660078419	2.91328963154516	2.55280368608705	2.41360582595105	2.71257405205545	2.51806708259895
LINC01234	1564220_a_at	2.40754924352993	2.32602800977188	2.50897281543796	2.3521780323126	2.2972371828026	2.53250141328661	2.39071940566522	2.40861168506753	2.45938844906487	2.2736675170509	2.37577863896812	2.6038062599348
ACTA2-AS1	1564257_at	3.83572823649479	3.70024847490459	3.96532309671711	4.33924812799233	3.89726079961097	3.73756791143923	3.66149506483014	3.96296137822432	3.89244086114131	3.74559811432305	3.75764722061863	3.72786739082981
LINC00330	1564263_at	4.01109226139693	4.11973885260092	4.29870639885391	3.78592821414363	4.18562743368382	4.05262968692566	4.12127748274477	4.27147118114296	4.17118755532667	4.30833503168347	4.09321016901985	4.377838189598
LINC00491	1564281_at	6.24384556531904	6.21837125548366	6.09453888299534	6.58228267421676	6.26582621964384	6.28659901328359	6.27849137095076	6.4361529995438	5.93540512636532	6.10600764919847	5.91093708544126	5.79908653081034
LINC00410	1564287_at	3.04738390280651	2.9272908877794	2.48017490730483	3.12070698709063	3.09956879050872	3.06447558372782	3.00154130766432	3.36951654008062	3.32485510865872	3.41451717742765	2.68355826064397	3.04949293154039
LINC02595	1564295_at	2.20080283268563	2.15691380564807	2.39444519164662	2.33550918431024	2.59146456473445	2.33550918431024	2.34177943851871	2.34000117575679	2.4193632168356	2.38515032908063	2.44546298779748	2.29684365895063
IQCF5-AS1	1564300_at	4.56613473167692	4.56015866357365	4.56517156337518	4.5066617143728	4.72382789221815	4.84038812417559	4.52364751386824	4.72355357887554	4.18027729622154	4.7235921037761	4.64555455908533	4.41805035424954
MRTFA-AS1	1564338_at	4.11533368336762	4.05479457798426	4.03951634173901	4.17163216216537	4.13810608310943	3.69060650749652	4.00968128318806	4.11823987351993	4.17163216216537	4.20196171218576	4.37159261054297	4.03883001528237
CECR3	1564352_at	3.68474834753876	3.67684930048252	3.30535651683534	3.66022673791253	3.74593829090882	3.69833313263039	3.55942546080998	3.70059031371738	3.55687979971921	3.63340178893559	3.44007377584802	3.43906112258691
LINC02076	1564383_s_at	2.9924887706013	2.85961740884424	2.87822270734427	3.47293906138225	2.94663969159589	2.90855380589823	2.9846331876951	3.04184087877586	2.95702951268103	2.8572547435479	2.80206875182349	2.89335700096261
LINC02003	1564402_at	2.83282913527247	3.21483893698855	3.03077908441335	2.87540780534837	2.86289063537392	3.11152487979148	3.14502576122152	3.21853365324323	3.14697294100478	2.93958828091581	2.96215045496585	2.96998154549819
LINC01356	1564413_at	3.41093742400605	3.45250387455054	3.13857312520911	3.1005584213928	3.29942513703991	3.38479131185057	3.36316951246903	3.40811770189497	3.49175912237576	3.38660338341471	3.09388761737021	3.26250059323477
MRGPRG-AS1	1564439_a_at	6.45544878139493	6.49676909774133	6.34207808029557	6.46558620539834	6.44852168090291	6.54754934058444	6.45433727654582	6.9031342271137	6.38051612055666	6.39394409246504	6.34915951419652	6.46733164327762
SLC24A3-AS1	1564444_at	4.46784888040042	4.33083271556285	4.38523165336618	4.30457692917621	4.38351397138607	4.31402711599071	4.40223725031945	4.4008225445656	4.26403344253	4.1257411575883	4.25804294846935	4.15520053301547
EPIC1	1564446_at	2.75065463864548	2.90774795876594	2.85156703979475	2.84613100526278	2.77996472438389	2.94383354831968	2.9860846213069	3.06444903608449	2.97203983225471	2.94062524141902	2.78635166071957	2.97052457666037
DDC-AS1	1564459_at	3.48535808665093	3.63743982214437	3.02023311287243	3.43583285732792	3.42582708888004	3.39747091342865	3.04375116099928	3.43583285732792	3.32666062110922	3.34276537950364	3.37622107920452	3.3044520457197
LINC01281	1564460_at	4.94621647194653	4.96115461101436	4.97877395623172	4.52994345062343	5.06493868267986	4.73783268563065	4.92144235691205	4.93321582232739	4.79363884737412	4.86478397925755	5.08328579884144	4.74815220729731
SOX9-AS1	1564466_at	2.2756038551895	2.36579928002015	2.28784028967208	2.24372784839445	2.15914304754051	2.28862043353847	2.43921227952241	2.33149910414252	2.10415593165046	2.12417907614771	2.03447784364304	2.40173693761988
ZBED3-AS1	1564474_at	2.31851974631061	2.32309016241449	2.61999744386282	2.13934991988999	2.46195552798312	2.40696841209308	2.45332587387001	2.58836414165686	2.3533252031876	2.3014937841131	2.46332332506061	2.35098273474702
LINC00887	1564485_at	2.78756649238307	2.98587440288273	2.88652043237675	2.85638562969541	2.97596290579377	2.95581744523597	2.83061598431369	2.80493634416901	3.1501280594456	2.677387481511	2.74117351089666	2.78015802029552
SPANXA2-OT1	1564491_at	2.91409770315886	2.78316148814321	2.89035055951033	3.50587746567447	2.9671419110965	2.7590034817992	3.07225110081659	2.92128035694788	2.90702878162985	3.1099132337635	3.04041309052621	2.79334158779223
LINC02026	1564539_at	3.31781813844919	3.42508161115511	2.99756907206062	2.9882656256692	2.94681484616074	2.92374936781788	2.95503892331551	2.97948859015737	2.90337346529323	2.99157320997221	2.76747958146627	2.76058803714533
LINC01103	1564595_at	2.72867821634312	2.7009258419004	2.66931400509322	2.83795726152811	2.52575713821101	2.4407587232108	2.63584307845598	3.06142210466435	2.72350372187641	2.64856534917942	2.64856534917942	2.78925267365494
TMSB15B-AS1	1564691_at	2.53142541606307	2.60231388549319	2.83928602717284	3.04763868887364	2.80549430839679	2.66185929104423	2.55458117447852	2.66934471756477	2.34748723067016	2.52182477658901	2.57708381755375	2.68803339644075
LINC01144	1564697_a_at	6.05658355073868	5.52472270238942	5.89186396229178	5.77057001554947	5.88399667937664	5.84055566484189	5.76269151796573	5.78466687865719	5.80568810484562	5.77222029349158	5.70198421701883	5.79884709064808
LINC02843	1564709_at	3.36623585234026	3.61908472026749	3.52639526132845	3.6670532947774	3.59422914240352	3.64305668476243	3.74131922844863	3.66594327543817	3.44546046033733	3.67014784665769	3.53092023231533	3.50423174354714
ST7-AS2	1564790_at	2.42129706725814	2.50244065442029	2.51043154803327	2.60068226607791	2.52691515397409	2.90198782155195	2.6209641203047	2.60440681558254	2.3357311744662	2.49999327529704	2.50244065442029	2.58118610730039
C14orf178	1564816_at	6.0345587268716	6.01442970641692	6.11161266325944	6.1161775626381	6.04770251724417	5.9535291009035	6.02977478262815	5.82379559451533	5.9844757873432	6.01020716770739	5.83265048305731	6.00416267507253
LINC02203	1564855_at	2.47328365138664	2.7992667219398	2.7614363958092	2.78892555694634	2.75561309707524	2.90210393154841	2.8434032434898	2.70973038570415	2.6554852225416	2.78339091019878	2.67945069521128	2.70662559007786
LINC01618	1564881_at	2.76602314472527	2.58726492542821	2.77324597857718	2.80493634416901	2.88532353578825	2.72643252023741	2.96951579940451	2.89449282509628	2.87613917762141	2.77070250089084	2.87890264128508	2.77401034916727
SNHG4	1564906_at	3.03588232665965	3.0029709457843	3.40144591560477	3.33528203764825	3.11067473423342	3.01424032999737	3.1626159919855	3.19377089581285	2.99425817318279	3.19272035005186	3.12735955855569	2.97218571090673
LINC00628	1565554_at	3.44571629219286	3.17753603078735	3.23900836039358	3.59100354696996	3.29791519858716	3.43702863349278	3.19005271474108	3.42714585379211	3.21476752652185	3.38258736822561	3.09968571268872	3.40051648715232
FAM153CP	1566040_at	3.21171737283348	3.27719244896883	3.42130392569447	3.28745623755037	3.18494889364335	3.27936646430398	3.2215772846665	3.12947401683717	3.42695138975364	3.40431863406067	3.34267599395237	3.57694747027339
LINC01345	1566735_at	3.26399121144462	3.35280081540159	3.34654888172944	3.29021505458344	3.45978743043819	3.43874879447114	3.54306956931921	3.4554061682787	3.70726939885584	3.39393788328568	3.34199160383219	3.43163978294802
HPYR1	1566917_at	4.4184206042105	4.41655385618593	4.42416479830472	4.4951535875172	4.54273138066775	4.96882556558616	4.44819125334972	4.71784366997211	4.51869633049031	4.48849968908431	4.26027186768089	4.42330454319347
BDNF-AS	1567361_at	2.14508068299197	2.11710467295163	2.54429931641651	2.36802685832035	2.29693266640891	2.33152208052919	2.28565002513711	2.29912433744852	2.46924897056611	2.45408906501705	2.30874648731338	2.48199830399409
SRD5A3-AS1	1568615_a_at	3.23219301479303	3.01424032999737	3.13457151332168	3.23219301479303	3.10447356250358	2.96760855797134	3.13637415926781	3.0671916193012	3.55644746768162	2.9021588736243	2.91981817782935	3.15125107948699
COSMOC	1568633_a_at	3.09447570016627	3.06832580010518	3.05794253521566	3.18288726207151	2.9554966282313	3.30082573850205	3.1019652872378	3.1802907218425	3.03640339616822	3.37763738342624	3.19510431849878	3.02449064778901
LINC00354	1568636_a_at	4.258626560633	4.18758328044995	4.24107760630098	3.89631191039934	4.39687562855715	4.18750221598019	4.07238559116881	3.91121498787899	3.84428780549046	4.03522403006712	4.07789870893843	3.91797655421444
GATA2-AS1	1568639_a_at	5.19884821958269	5.14146715144613	5.04047974498371	5.17485778050229	5.38905461969289	5.22093303117101	5.07866411704251	5.48863183570966	5.30551865009538	5.13009873187827	5.3139141219781	5.21756450040713
LINC01843	1568643_a_at	4.78972208168182	4.51998709223149	4.64941165353876	4.49041008052657	4.66051451512198	4.55850287698325	4.49277955921367	4.59971540543367	4.67488245996563	4.76689464871815	4.25418912923977	4.46750474025297
LINC01568	1568660_a_at	2.42998212615649	2.61026841156131	2.49854050124968	2.4433626951037	2.38391097550952	2.51859951929305	2.37760267967619	2.2756038551895	2.55894207423794	2.40235187888895	2.3870127133713	1.97946370698041
PWRN2	1568662_at	2.30851849058538	2.36214524741264	2.58982390664668	2.38380389005823	2.33166667239089	2.03990603109959	2.27968408105301	2.24986370714938	2.12640452737748	2.33350194685947	2.20062025299877	2.60094800626386
LINC02424	1568711_a_at	2.08638616075939	2.06245692786492	2.35839666217758	2.06245692786492	2.05334903691637	2.10699233148827	2.20062907760611	2.04724959162719	1.97807749431707	2.07744405868271	2.26064840996374	2.30232221443244
LINC01704	1568745_at	4.02389160660842	4.12028592560394	3.84035507691617	3.99731332533809	4.13803239395219	4.03152984765177	4.12088076540475	4.43224657391241	3.98872548355568	3.85312556675772	4.0834181824167	4.03254573168629
DDX19A-DT	1568787_at	2.47439761281893	2.50937934902951	2.40932926922376	2.52585109087632	2.53555841980683	2.50956938535022	2.36506204403204	2.58836414165686	2.37888364154618	2.52625124136552	3.02937340558255	2.38728885230935
LINC01750	1568794_at	2.68284626855614	2.94050889342997	2.72828260580733	2.77200719147775	2.62522290142778	2.63480038294471	2.91509456491564	3.07145254874485	2.80550331335561	2.82934752721756	2.62920305965066	2.64107583212489
RBM26-AS1	1568807_a_at	2.42998212615649	2.56952611824787	2.46494002837927	2.59125186130648	2.42992954188222	2.41898782781195	2.34579679435547	2.45454508737945	2.21933252693898	2.6823602058116	2.60289928543547	2.45079430076126
LINC01792	1568812_at	2.84845995320334	2.77162556425377	3.04603393375713	3.22560183981194	3.00980699331883	3.26176340224242	3.11540830498705	3.11513765143547	2.96130779746431	2.78863676203304	3.06717286253042	2.94058537354806
LINC01694	1568817_at	2.2756038551895	2.13679768058809	2.20852741967674	2.22459606138025	2.440365391046	2.31908196432836	2.41300556609345	2.30749998243227	1.94237248839277	2.25015585386504	2.0552112081792	2.25015585386504
LINC01012	1568826_at	3.05515992889232	2.82084202068337	2.94192531624776	2.86730767604823	2.86034059120761	2.9342529611891	2.88767913311795	2.76350224746044	2.83991662639972	2.86730767604823	2.90989871535613	2.94564369490498
WASIR1	1568838_at	3.95674150276969	4.41981214778016	3.82067222451883	3.40620865671871	3.85720470318576	3.84994259558727	3.57190758227529	3.75978991755554	3.88467554424439	3.58275675347485	3.76539428495654	3.49057348948191
LINC00165	1568849_at	5.06588308314557	5.14041724986892	5.3047381018943	5.30069153233157	5.12726203063186	5.19137725591099	5.19835291912288	5.3554597306829	5.17142257184063	4.83787410563144	5.25662267503589	5.14876021972219
LINC01352	1568851_at	2.76028447006035	2.7009988577716	2.79957561865869	2.61946507785413	2.86556873055276	2.52391359592726	2.67413237055614	2.85949804000947	2.71029871219746	2.63616935494905	3.02935717261745	2.81512239663873
TDRKH-AS1	1568853_at	5.52102261146655	5.72717578242838	5.60119365142781	5.61656284251107	5.80893045662852	5.76269151796573	5.52774008493065	5.69164245874442	5.63935194504881	5.58785532129663	5.60017519124405	5.6878469141222
LINC00240	1568854_at	2.29583940440359	2.32890143558637	2.47909298006253	2.08175682913753	2.32674305313951	2.12517610973852	2.25331089344682	2.34792278983356	2.25331089344682	2.10089218094647	2.18720907960806	2.24579183991177
MZF1-AS1	1568864_at	2.77762706953817	2.97586810293467	3.12457846551556	3.05906320224454	3.11153270939807	3.25214727065911	2.70899205714275	2.78770828611023	2.98198508283259	2.84179725416243	2.93304530949964	2.96701472630041
CRPPA-AS1	1568872_at	2.35751674324483	2.35536895305748	2.31317196900957	2.44789138929628	2.38796709394842	2.34382286485288	2.33424975550058	2.25418949915896	2.64996517587566	2.46926818406148	2.57790511106666	2.51968104131062
MSANTD2-AS1	1568888_at	3.05828773643788	2.75962759847607	2.94449323134671	2.92486128801338	2.86823848775467	2.80493634416901	2.96051468912527	2.7681426048955	2.91693980180329	2.94067521910817	2.94602211939733	2.89581135281501
LRIG2-DT	1568892_at	2.47378009955743	2.37590958901856	2.52274316418814	2.55090495244719	2.58175917641722	2.42577031707809	2.34493696680003	2.46478368005556	2.42318907793269	2.28565002513711	2.37230957378503	2.48420648326223
PTPRK-AS1	1568898_at	2.03806185763716	2.2554705646264	2.19501513468945	2.03140377790179	2.20636654527293	2.20636654527293	2.10971395570668	2.42560036162245	2.33280503201461	2.32290332505507	2.35288286672116	2.39979493397245
LINC01970	1568899_at	2.51114705498982	2.44508531727726	2.55616003059434	2.48046383251792	2.57280230356625	2.38344310598423	2.59709682859656	2.62286597113838	2.7889579339545	2.7624691323645	2.66682076476622	2.4246600426842
LINC01992	1568904_at	3.96868519268038	3.85360717958244	3.62432371430873	3.59848039792885	3.75954389876997	3.59345963296872	3.60099626014988	3.75588704787805	3.63665280358738	3.65131077625613	3.34566410334928	3.62856675821491
MIR34BHG	1568906_at	3.33445437521324	3.30917427593325	3.1515476327006	3.37662858253767	3.26871204387883	3.25079612269951	3.03947076313262	3.32506250668757	3.26871204387883	3.01408486680085	3.01348943132667	3.16727371664974
LINC02186	1568908_at	3.07414937019714	3.20439665868908	3.13938775945085	3.12855912171531	3.16637482139826	3.03857132944504	2.81136271446142	3.19374138126392	3.13269337716891	2.76547662629099	3.39435425612158	3.09961933354006
LINC01492	1568919_at	2.39050521952748	2.31161260586436	2.6499744900472	2.22025623497299	2.06918964988373	2.11431785236978	2.03904886750781	2.31669354313859	2.56787928871596	2.3704961202174	2.5226077014082	2.36464415913081
LINC01398	1568938_at	3.98113425644101	3.84154783860408	3.87629023321247	3.88552981373409	3.87929448687005	3.86802448045588	3.87325833512523	4.04006339148235	3.87046693447851	3.85022221319685	3.96650000836077	3.83732992965568
NHEG1	1568974_at	5.64656827257962	5.63096132665162	5.59753955869815	5.80870822431455	5.60571492953032	5.50663414104602	5.69427435984157	6.03091035072644	5.71123277353442	5.71123277353442	5.8170148163077	5.64327098512393
CARD8-AS1	1569004_at	2.55839274069758	2.31161260586436	2.38861255319684	2.36210481934758	2.18929561260457	2.53262594388881	2.46202820625695	2.3055054008207	2.67194000853123	2.83537344873369	2.54830189738035	2.35906043919649
LINC00458	1569023_a_at	2.23099994630971	2.40672027047028	2.39362460162887	2.6075803436886	2.39362460162887	2.57160040347612	2.05712603852799	2.28109446116261	2.49572479285135	2.21732835812159	2.38404482774166	2.37184772055652
RNF213-AS1	1569078_at	2.45776063660549	2.50830471945797	2.39292057084855	2.3541898682953	2.47500627020952	2.37472731727505	2.65372216563964	2.33149910414252	2.7385085212284	2.44738635397559	2.58738015103644	2.4982819288802
EML2-AS1	1569086_at	3.24017512005584	3.20026599753881	3.36155545887627	3.39336577708459	3.5242195631083	3.16400167441137	3.13967304425743	3.56402241131087	3.19609105168056	3.27914642606975	3.30159371737602	3.28429316314775
MIR3945HG	1569095_at	4.89833780798668	4.86840976899254	4.70910808443797	5.01004330713908	5.06764702721742	4.93896142794219	4.93888710235551	5.09026953436568	4.8996753700372	4.79610504942459	5.07693318664885	4.88298259531402
LINC02099	1569099_at	3.1636081051791	3.45584765626181	3.335697464173	3.18291421197367	3.24018017916405	3.38258736822561	3.22863171603328	3.25207931518994	3.31099305543266	3.34648341143477	3.23591414981282	3.46003928911139
PKIA-AS1	1569218_at	2.31923540928808	2.28506246176094	2.29029806770068	2.67109637402797	2.55004326740989	2.09576997187224	2.15323329633298	2.34460786731198	2.37936272856479	2.3039091212118	2.28033977350533	1.9729284999007
DAB1-AS1	1569259_at	2.39990296597192	2.46930564655968	2.58349369327309	2.57111940667199	2.71389416899316	2.46926818406148	2.61951173652612	2.735300513761	2.6774080165556	2.6346009234869	2.50964875373022	3.08336048183568
LINC02864	1569264_at	3.60130335214139	3.55689054159307	3.46864564230217	3.33138744520796	3.56401098501813	3.36545511597468	3.64283008368519	3.63670583281247	3.44274546794116	3.29632194553241	3.01037901200917	3.50874397504668
LINC01300	1569297_at	2.7070713392322	2.76465789949174	2.44609590843796	2.8155869093545	2.67545262344913	2.62481112159766	2.66558018818254	2.5935142370165	2.63644645053192	2.46205220655403	2.59314345682904	2.58343776603869
LINC00857	1569322_at	2.85853169148352	2.93470569500675	2.72918353386308	2.93828750992816	2.89303385073084	2.83464236408096	2.91566049021946	2.81980713611865	3.00705863501236	2.87757689627081	2.84747238900227	2.97580053291595
STX18-AS1	1569330_at	2.6312562635766	3.017569777921	2.92875144129026	2.8425107879089	2.92705557514192	2.94050889342997	2.92311959590582	2.95513423232259	2.82838976568467	2.94980691451172	2.85817459449553	2.89081043483292
LINC00488	1569332_at	2.52591662037947	2.71136627779375	2.75628434022824	2.75524842227909	2.80318794367763	2.84743703109044	2.76154212098877	3.0104921591811	2.78331147222783	2.60446834355867	3.04072375459067	2.94833632179666
PAPLN-AS1	1569338_at	3.35338407873749	3.23557092605374	3.45163731876593	3.22108279767873	3.50151116468404	3.05503216704594	3.27265047871029	3.21654018560887	3.22711231953303	3.55782751190488	3.37080054928139	3.2982532822662
LINC02525	1569372_at	3.07011318816121	2.97854928506446	3.06292173856971	3.16400167441137	3.14178849523856	2.83567566547665	3.38884200429828	3.22449145912821	3.14014244611799	2.78279275209074	3.06713964751812	3.02116287843003
LINC00942	1569378_at	4.14461857189061	4.31443434832003	4.49743581337476	4.26430974627135	4.48822214060427	4.22419858130332	4.3371104016288	4.40733153319477	4.37839307208287	4.43850097048013	4.25174706457752	4.29501964283376
MGC15885	1569393_at	5.20771330981086	5.17198311729669	5.33952007121208	5.43399767624686	5.11163377931667	5.29335019120173	5.21151403747363	5.26054130077126	5.35834074683712	5.28434278492976	5.34046146974104	5.12427384516174
LINC00682	1569418_at	2.96260084471054	3.0635732397084	3.3762737873851	3.06241031597468	2.96616005405512	3.0959020022672	3.13337734416974	3.10495318012571	3.09678507602767	3.00541223525012	2.87875018579473	3.15699522198031
LINC01664	1569426_at	5.70393835764192	5.78427177346572	5.75922176906931	5.58388813290765	5.86233111346816	5.73587159706288	5.54278044896378	6.01886528181185	5.84746698726264	5.62818071337521	5.70393835764192	5.883691227884
TUSC8	1569436_at	2.70513450066137	2.81423601219922	2.91893337229413	2.94011635392942	2.6533066587313	2.54885044815226	2.79974222059294	2.61605343604491	2.59330412862681	2.74966107126385	2.89844191214126	2.64592947582292
TMEM132D-AS1	1569454_a_at	2.47777069233326	2.68215996487559	2.68036544207077	2.86745865727484	2.59457839689767	2.5695365610414	2.48794180289172	2.64135139809068	2.5108791820986	2.55704236043158	2.60972205622309	2.73528038955443
LINC02987	1569478_s_at	6.17587052270445	6.45839643797702	6.44228653288494	6.33615624649998	6.49620937804646	6.34274933915463	6.49508754384343	6.44228653288494	6.5341330365679	6.33627424568539	6.39381985308928	6.46175905474366
SAMMSON	1569544_at	2.09075863896928	2.31181478510777	2.34258924330509	2.19032266129626	2.23024680987604	2.09784580565632	2.29105080619658	2.21885476658604	2.38400572476071	2.17495865161608	2.15272254076354	2.27772919040061
LINC02861	1569577_x_at	1.99235601745294	2.03874677825547	2.24008906086157	2.09905874184322	2.03665597767405	2.0013586100322	2.18235689873464	2.03874677825547	1.92535457292265	2.24083125535806	1.98899614905924	2.49971225535682
KIRREL3-AS2	1569646_a_at	2.21812844801044	2.24275715558898	2.19032680957475	2.58836414165686	2.67740643514627	2.28809350187708	2.44731862422643	2.80493634416901	2.735300513761	2.05846878634719	2.5964429829605	2.43426401837122
LUARIS	1569659_at	3.48691846936173	3.42003697350459	3.38945588232689	3.34530906918642	3.44114378057034	3.49722089064423	3.35377673644726	3.42941365216939	3.56108938338032	3.53651808584142	3.2810054246009	3.64381421244425
PP12613	1569670_at	3.70592911989962	3.91736410593728	3.94097959883957	3.7780310024047	3.88319030036908	3.90254599290882	3.75663442562335	4.08818587115913	4.1863375722533	3.9504903072292	3.8608953332862	3.80553926592601
LINC01876	1569681_at	3.35992932235782	3.22205870193503	3.13457151332168	3.21525955186341	3.76220347635155	3.4444698663233	3.32297774251179	3.50571909190596	3.43508006469299	2.98729230413231	3.11314842994619	2.9740916222673
CSMD2-AS1	1569696_at	4.69596262382403	4.09973355422777	3.87040560128008	3.95676009974922	3.97476570884411	4.01600051403303	4.08637692483116	4.21435265488318	4.25283223550386	3.99029509155328	4.0949495840188	4.0292195504354
KIZ-AS1	1569698_s_at	3.13862222888473	3.21027902093725	3.13432708426192	3.13862222888473	3.00339063180837	2.9625666548208	3.17966045353438	3.25730979210838	3.04113275628494	3.1666493089166	3.32771008474928	3.13088179806423
SEC24B-AS1	1569713_at	3.1926882973705	3.15666935646704	3.21168432288481	3.08045602686978	3.10335213588459	3.12443223999892	3.16400167441137	3.36590843430551	3.23422536045869	3.38652754095264	3.1790302657778	3.075206623248
LINC01812	1569727_at	3.05458256183143	3.2083184916123	3.02908710272773	2.89561630828594	3.10447356250358	3.22440876998104	3.09968571268872	3.27250918140376	3.20170159507786	3.28531974406091	3.01420854305018	3.03077908441335
LINC01653	1569738_at	3.57077926239018	3.97135690026635	3.50393229575137	4.00581595322964	3.81673542725994	3.80645130991554	3.85057606042895	4.00207082428957	3.66971240143626	3.74741351499753	3.51350087905338	3.50393229575137
LINC01477	1569741_at	3.39811067476713	3.50067738037727	3.41753485170867	3.49626562150509	3.45175388367261	3.27745440772258	3.22751089217312	3.63764384906674	3.33319593792956	3.32482271594505	3.37797651682509	3.47695393548521
LINC00276	1569755_at	2.03206657257381	2.14257664363014	2.18462415274276	2.05508284898722	2.24275715558898	2.37201727453115	2.26491216155282	2.1554746475282	2.12601536496725	2.28169052497555	2.38640428536432	2.41629958465185
LINC02395	1569756_at	2.41919109736226	2.62807348163307	2.2723115327851	2.53491914343742	2.48202152562804	2.41519499712733	2.42760121376366	2.630510513997	2.42929462344469	2.72119047811393	2.63902273249335	2.88594728823365
LINC01149	1569779_at	2.66570076234418	2.77054725986785	2.98322920742632	2.92105809482921	2.8428184509026	2.93386062607845	2.85810781577251	2.93696358141363	2.91796422543626	2.90346013900002	2.77578854343648	2.8357176206857
CNTNAP2-AS1	1569780_at	2.86346482062842	2.88312145946503	2.6448392756588	2.72309825710661	2.92586906870614	2.66090083201698	2.55458117447852	3.01896134392803	3.07617635085588	3.21197768732812	2.67788131791397	2.63254611476793
LINC02042	1569786_at	2.6898908188629	2.68514930509907	2.93225634292718	2.74194202010912	2.6039173065008	2.76686001630304	2.74961822756138	2.7557444592516	2.69207215695617	2.661463377106	2.64189747487177	2.52080771082619
LINC02008	1569789_at	3.97098916547827	4.37554384001028	4.27422878967465	4.35432014399732	4.32430658849591	4.09664132116719	4.2614590481238	4.53394097009035	4.24888705509067	4.18615192766159	4.08835072003194	4.48348001307754
LINC02071	1569805_at	3.83874738091123	3.81212876174485	3.63794084230574	3.9462704373556	4.32729642322405	3.87510954462871	4.20331554356039	4.07444760054074	3.98000228983731	3.94802926993046	3.86162808377331	4.11909796946034
LINC01741	1569807_at	4.83343359799595	4.92557545882649	4.72424892505378	5.04889373387913	4.92898351867813	4.75114124813641	4.40125159503908	4.74766959994343	4.4757636328475	4.68939618179627	4.63848492700126	4.71833738107146
LINC02510	1569811_at	2.33500001402758	2.3876087036484	2.24805062449834	2.2661165798369	2.49772658639357	2.35069444223066	2.26701360951787	2.63118677052576	2.45979964330134	2.34156346266554	2.44546298779748	2.35485295015727
ZNF236-DT	1569832_at	3.681684065167	3.81112326294031	3.5175145952899	3.77690638502863	3.99136523960714	3.57543823403023	3.76375633737895	3.57543823403023	4.18260326446299	3.7583135402859	3.40993086374437	3.60997000782131
LINC01585	1569833_at	4.40257899333344	4.47038679475393	4.63831531380953	4.40135407159152	4.49874910891078	4.26936230414429	4.39483994995912	4.53668674227493	4.65398423032049	4.72396390604732	4.50384670566226	4.5587666745416
ZNF84-DT	1569838_at	4.92435915838035	5.08333089860295	5.05070308551403	4.90130319104559	4.92018503460798	5.04763926125267	5.15276493644852	5.09376358740451	4.85570103580854	5.08359148635213	5.19536320703127	4.88119997798323
LINC02209	1569887_a_at	4.01109226139693	4.06923153686743	3.97260594324719	4.07267321828206	4.20874986323721	4.17004115184554	4.10709085026737	4.28058366753975	4.36789991507008	4.13124097298735	4.08205654491022	4.08363568051187
LINC01134	1569895_at	6.5682469123971	6.53464599510428	6.66146163072065	6.44515633809448	6.82178945052018	6.84425475872114	6.57457033184354	6.68379183178025	6.57925548195599	6.72543760037774	6.69382913905281	6.71742622428385
LINC00824	1569911_at	4.89593061371881	4.41233080553746	4.30818155072353	4.6829718804564	4.62838862723311	4.34147703631938	4.81303298113469	4.45159525815459	4.51347367725325	4.43872717634449	4.46570700743445	4.43061049959131
DEPDC1-AS1	1569958_at	2.77551146379836	2.84206166748697	2.99377036226681	2.98564798164786	2.92947153574737	2.77497221222152	2.88885579801591	2.82816189937712	2.76473389457739	2.75542349974583	2.79915459680121	2.95293801326944
LINC00566	1569983_at	2.56367363576532	2.3966805212945	2.61890129803597	2.56131176426339	2.68877213886074	2.41934153474594	2.44441384037089	2.57223652456006	2.38586437354905	2.52910328259677	2.41846274684175	2.33770446738811
DLEU1	1569987_at	3.46134538334957	3.40121451883633	3.35418143545088	3.36928136711461	3.26798944445772	3.47108197420701	3.49480423353293	3.70323381623563	3.28374759869315	3.41117479297083	3.20595154116166	3.46891143541739
LINC01782	1570013_at	2.735367012716	2.7940665559528	3.28060201765924	3.06267372003542	3.10431475911923	2.8888984623061	2.82930596195297	3.07302361676434	2.76359166403924	2.99780694968274	2.62718343511192	3.11881656532732
MIR3667HG	1570065_at	5.11199998842834	4.89025216659746	4.40830416506003	5.47698776250212	5.27175024206837	5.10798872841407	5.09596705931535	5.08303256147561	4.87825411433199	4.96105251810586	4.9926537988827	5.01423263195276
HIPK1-AS1	1570080_at	2.17589405403028	2.0340342335701	2.12077675423863	2.30427934894225	2.01496744778749	2.1169268853154	2.29554899392412	2.23953829624193	2.12640452737748	2.19933888380025	2.05340172877761	2.18737083901786
TTLL1-AS1	1570085_at	3.91156806865696	3.99828472833776	3.94015172549155	3.89710657259886	4.16794389350914	4.03907214045194	4.05292772807018	4.09175618961972	4.28864257704833	4.0922402406997	3.95206806281769	4.13244440038671
GHET1	1570125_at	2.94362434767275	2.78199746429373	3.12245612291702	3.29304459630773	3.05647856913281	2.99725546377583	3.02897559192163	3.31058124511199	3.08495045076446	2.9120742122709	3.11348348028074	2.99552153134599
LINC01858	1570127_at	3.23805981707429	3.16400167441137	3.10070431240824	2.9882075393364	3.46534014507831	3.33218441875494	3.27918734557663	3.14632655735904	3.21944595883324	3.11801118984744	3.40512546871253	3.32419654853464
LINC01111	1570155_at	4.75509742174585	4.77127740799634	4.70784511376504	4.95495594016858	4.91487639372902	4.71175683434531	4.67649294340406	4.95432116359057	4.96737907398302	4.7882452234886	4.76353835588586	4.55182607891738
EGFLAM-AS4	1570163_at	3.12612439409553	3.36217762224553	3.26921764919604	3.0279535136736	2.72157407862265	2.96767702798484	2.8551601751461	3.09968571268872	2.83716558142977	2.88086108119823	3.05984555532558	3.16215775445816
LINC01449	1570224_at	2.94297959007623	3.1684821165393	3.12590725029226	3.35186565592667	3.24623145386466	3.17491910272298	3.08450274331167	3.28831015527791	3.31508440451344	3.13779090718056	3.06030396163304	3.23786369696516
HEATR5A-DT	1570226_at	2.3191334910989	2.52756077027542	2.35380296842642	2.3367585647139	2.34993103371003	2.39007060076888	2.447111466521	2.32345012353598	2.35847442828823	2.32679437837033	2.28628348863529	2.38013611805517
EVA1A-AS	1570230_at	5.05187267328334	4.70436275449664	4.73864656018641	4.89869380800662	4.97365395344614	4.886864765808	4.84952674795923	4.97342171232479	4.94219874290486	4.46935947301985	4.80080237888304	5.00602359427794
LINC01467	1570234_at	2.42791780440554	2.67841982921212	2.60751776734282	2.6334761901619	2.60265875947884	2.36616360554053	2.52571115953823	2.78374478611689	2.58044265544677	2.54695105336241	2.41592155184017	2.69206974154249
MGC27382	1570235_at	1.95869302543162	2.32341360762651	2.45752014722062	2.21451283260745	2.28565002513711	2.12469703079924	2.43331199818677	2.25056939055263	2.23368919682733	2.31963750092604	2.10245110647317	2.1813972932425
LINC02380	1570262_at	4.06676162197913	4.1122598428548	3.70051422703568	4.02821885916702	4.08790798215237	3.65382693559345	3.77836060381705	4.12024540440932	3.85153412141722	3.84019520175298	3.72921891079549	3.80838824786336
SMARCAD1-DT	1570268_at	2.31841365777515	2.12058019480146	2.43544447458488	2.33526733167777	2.22805828663016	2.46986842095408	2.440365391046	2.50677684487108	2.12640452737748	2.11087054953862	2.17369221760387	2.23308604550439
LINC02653	1570270_at	3.48040772004444	3.54382496062503	3.15645508276463	3.34903959866444	3.47024309506816	3.46720286771138	3.68945303888157	3.40558855951752	3.40313872090005	3.5259185993595	3.26059413447674	3.30386970918668
LRRTM4-AS1	1570273_at	3.01895231919254	2.74047902200305	2.85680070042072	3.06404998232716	2.9947768773008	2.93649389562295	3.13692357815966	3.00130052206774	3.00561989608776	3.05695948522096	2.86557017446174	2.67493606256015
LNCATV	1570285_at	3.53129608334346	3.54060351189069	3.53375856764163	3.65918427370907	3.56387366463256	3.46846912862919	3.62082533331569	3.63749165949074	3.4579254408724	3.49093657149005	3.74130394755849	3.47209105850501
CLDN10-AS1	1570291_at	2.70861822736185	2.73284095087158	2.84838988104466	3.08509882755152	2.7813419812281	2.65858995480592	2.72011868014814	2.92852991761263	2.75797448053192	2.56412708586087	2.68574854680213	2.95310673381155
LINC02016	1570292_at	2.84638538125104	2.73917896262538	2.7165418666832	2.73977324601884	2.72722437883361	2.69022428920835	2.6497846552216	2.67013741561082	2.93216805490682	2.6693430033523	2.72801586095891	2.57605081500892
HCCAT5	1570315_at	5.67510861877694	5.65229104072047	5.41706592202569	5.35739837998646	5.41886016866713	5.44649608311538	5.6118166689373	5.73507938060718	5.66050604455322	5.45808248330947	5.58992496925313	5.61444868812185
LINC01620	1570327_at	3.10514383177207	3.23205955798302	2.93669885610226	3.12238183308878	3.16146737413392	3.04752440972201	3.12454290813731	3.15723530381024	3.19262720559337	3.11138622480483	3.17947337006786	3.00035818915486
CRAT37	1570391_at	2.10339136199866	2.09651442565837	2.35068279879118	2.68784061819623	2.22561100340544	2.17835389853429	2.17066628568041	2.19202531174011	2.036073910673	2.41148980358899	2.35941448419956	2.09982738099455
FAM66C	1570395_a_at	2.26661224679131	2.18842046229674	2.34046438641375	2.1044319890487	2.21275192192654	2.1443635393912	2.16580027524737	2.09571685628126	2.30163874506736	2.16643918062926	2.28271697579318	2.13558865124132
LINC00452	1570447_at	4.33493674037329	4.59970964999715	4.62691562116426	4.43089237813267	4.9357902949263	4.7198755507066	4.72519502035518	4.80193226546092	4.68194012993404	4.84836682057974	4.6571717111093	4.63074218102335
DTX2P1-UPK3BP1-PMS2P11	179_at	8.20092498758955	8.25174416401554	8.26517619960481	8.12016957863128	8.40957885476605	8.33643182459962	8.29118373662597	8.51101596184311	8.3159579316002	8.38933665539983	8.27250470651206	8.39318179052413
ARHGAP27P1-BPTFP1-KPNA2P3	201088_at	9.83853210220122	9.78707214064615	9.46068966784144	9.74961408763243	9.52640983208244	9.80720118021603	9.85056435560399	9.69054172362619	9.62797132477572	9.3207687248852	9.48071674045185	9.62915827846531
SLX1B-SULT1A4	203615_x_at	7.91554378686711	7.71940560959902	7.78109440547543	7.94124087609883	7.86250336541648	7.91634977424352	7.79304880728058	7.81938853800066	7.80094824921859	7.85835104041418	7.86267903758754	7.68036805433093
PKD1P6-NPIPP1	204538_x_at	10.0650251734905	10.0205780826741	9.92289254200598	10.1798120228013	10.0786058419444	10.1723769337518	9.92799579397443	10.0440237434121	9.83387659701726	10.0297330322607	10.1077021333336	9.66614119276521
MIR9-1HG	205103_at	5.59467833503289	5.75091516019776	5.67842097620743	5.7097421495947	5.76000793589219	5.66536869647362	5.64509624054301	5.74775273754268	5.64216892339096	5.72940148356635	5.50289045509384	5.63499336824237
GABPB1-IT1	205510_s_at	5.4008352924441	5.58583211962182	5.81060302604469	5.35662180516193	5.42215154337265	5.71719029065324	5.51979820805644	5.57369175570768	5.51180880977662	5.4615780048503	5.44906640616822	5.49144722620643
PART1	205833_s_at	4.50360422721547	4.67674173312069	4.6059798359953	4.5784762441727	4.87464368913104	4.57696513204226	4.59882873407328	4.93004129417664	4.66881350236928	4.58699178480353	4.73820925692261	4.78127741640462
HCP5	206082_at	3.99065029436933	4.00070558761193	3.79187257448994	3.84982981488813	3.97308859901503	4.04729856099139	4.04339087320557	3.97011962957495	4.04729856099139	4.32938017652643	4.05125226210159	3.92305053460465
SLC22A18AS	206097_at	4.86206139285444	5.34900931632458	5.49220524004534	5.30427366116576	5.64989245567192	5.39604285978359	5.13840023017275	5.37082427927034	5.33317038721274	5.46919736456936	5.56331729481438	5.58894277371359
FAM30A	206478_at	4.37359039583601	3.90461451505059	4.05593437195631	3.93381249448845	3.62932139263248	4.20009359597479	4.0995212648687	4.17840336634572	3.69147812441505	3.85689465555968	3.80183283531881	3.97296395324096
CDRT15P3	206611_at	5.52508179334466	5.48272584018942	5.74486658440611	5.42791346009186	5.58098602655524	5.6396201602603	5.57415693495154	5.59143542668244	5.62574899841189	5.76038098484485	5.86239368196859	5.75583849642816
MYCNOS	207028_at	4.62057536856642	4.52752661098257	4.81847934978486	4.58756708142405	4.74984433738944	4.50565722271305	4.77175810711296	4.69583698375256	4.56424925035317	4.80708012860765	4.74708149545597	4.56073248248158
TTTY14	207063_at	2.78439090822157	2.47746970070495	2.83886205579108	2.35234033813471	2.85808132038084	2.96264573387722	2.91119331213723	2.85655230580692	2.97419199319876	2.96951579940451	2.90081243324969	2.90159460365434
KIAA0087	207161_at	2.41841881905455	2.5583039369448	2.4827219563543	2.40225315123107	2.36234219905753	2.36747476955988	2.52499823153105	2.46462887818962	2.46462887818962	2.64291763712421	2.50063762886449	2.3891087007325
LINC01587	207241_at	2.79567205177646	2.86913358274952	3.23834302184834	2.88309155338145	2.96785778946151	2.40654024467838	2.75695179368557	2.81639599522183	2.83711894633274	2.9106581974362	2.55034734952352	2.97571931466355
INE1	207252_at	5.96545948701573	5.87708317436179	5.68802040568716	5.90968475876695	6.2078798981864	5.92508076323756	5.8920764637168	5.931922855758	5.90968475876695	5.93029521911517	5.98621612638843	6.06364471083244
DSCR4	207258_at	5.09501787347681	5.09117068640744	5.0318446670457	4.7767289001679	5.09038471077727	4.83733618458028	5.11810227581538	5.28602907203418	5.20177988637499	5.15869403117495	4.93861785038055	5.15830725116962
RHPN1-AS1	207458_at	5.57911198366034	5.85013869444841	5.51971178605651	5.96200483265913	5.55628554560218	5.80311843729098	5.64481001370733	5.90105305461484	5.9613966035884	5.7741345076193	5.30654059624914	5.57163417415336
GAS8-AS1	207615_s_at	4.37888957334984	3.90316804564236	4.31118281208412	4.28159075528371	4.13181788818521	4.12161408222844	4.16122321765975	4.14860634213218	3.9504903072292	4.03024002067086	4.12699937342302	3.8820875514601
YWHAH-AS1	207701_at	5.47435122453959	5.714527780675	5.53341286046677	5.55342055048516	5.61958487592283	5.76392397203303	5.62012636401434	5.56754376150673	5.69215431005619	5.46903159920548	5.58888690510561	5.60406816961611
MGC4859	207775_at	2.63801166220445	2.59927001118801	2.78715619899443	2.64832334763281	2.69813898148116	2.86971235043111	2.84380063346461	2.70120484838338	2.68755291504618	2.59868484204822	2.52019066683587	2.48519448596569
TCL6	207894_s_at	3.73286665052843	3.56720120395091	3.82164591837341	3.64625949567777	3.71731478023279	3.64625949567777	3.6648449056615	3.68646349145714	3.67865045794675	4.05592715173749	3.87276308721332	3.9522684262284
KIF25-AS1	207963_at	2.84211151335154	2.94050889342997	2.97229946297691	2.73290311229102	2.95558112024085	2.906208130137	2.8494467534831	3.08391947572214	2.92128035694788	3.0113628402651	3.03671657111333	2.93252224788788
ERC2-IT1	208247_at	3.21126795570737	3.2206103532576	3.20974559785788	3.64621222296971	3.31835116181005	3.34556252301428	3.2702972460014	3.38806267984965	3.34116607621847	3.38272696890797	3.324123387592	3.22757100198484
HCG9	208287_at	4.68760035320396	4.76124584210709	5.04637833267725	4.79153282940437	4.833639120119	4.59116546986435	4.76928810397518	4.8584957987623	4.89382479886619	4.8907105561529	4.79675521473459	4.86854196870991
LINC01565	208440_at	5.52794076406026	5.41325082456881	5.41112292813452	5.39723503033257	5.43090200239426	5.37032399209911	5.30854612974547	5.67433582712148	5.21090641794821	5.39956578189431	5.29769358871514	5.46746874358039
PINK1-AS	208674_x_at	8.6228918001321	8.70664409468057	8.30107018120562	8.41174645576419	8.50687350413041	8.53277744625938	8.67430912912626	8.59650490124547	8.6544117457815	8.29672621934996	8.48444542903462	8.47421785778747
TP53TG1	209917_s_at	5.16593417431213	5.20671639023358	5.63825368885175	4.74392000872807	4.94906045424857	5.07550257844413	5.12249482064032	5.04179527140426	4.77826885944038	4.96527346311856	4.98123926545375	5.08309389263046
SND1-IT1	210109_at	3.66092422905596	3.69685260901673	4.44540500692902	4.2221712498844	4.2367110860257	4.31210469877981	3.82064484130282	3.72508166962606	3.91230035156968	4.07699047377884	4.12895619086459	3.9504903072292
ST20	210242_x_at	5.78866102112648	5.87207137671008	5.77810940466424	5.9177561586672	5.93964569925149	5.88572933636829	5.89954226563009	5.93026099261411	5.83708393971643	5.62818071337521	5.78282915201659	5.84548855629824
LINC00588	210464_at	2.49365463787491	2.30517629770911	2.43943575068262	2.35198661886267	2.45603447771407	2.73600704917098	2.34039008310597	2.47755329312082	2.52202157341042	2.30750001121816	2.38349908600321	2.3159226849387
LINC01347	211050_x_at	4.91928466128084	5.00829550911892	4.95578192422007	4.95150173108376	4.85001060769528	4.73619846582108	4.97192455571705	4.96799408973207	4.71595735419734	5.16234472025958	4.99220960011543	4.93577701992915
TTTY9B	211460_at	3.34047113841805	3.16400167441137	3.1255274733008	3.26598689952737	3.10447356250358	3.08300412691117	3.247554789403	3.36772381313265	3.20189948509225	3.24220369977071	2.92443329520525	2.95012146455647
CSPG4P1Y	211461_at	4.30907267085061	4.56728354793736	3.87334771574862	4.33084353098293	4.17439072681709	4.25166586102369	4.27485693432115	4.48095597364811	4.51347367725325	4.5480240565062	4.14356530056474	4.39229848394533
POLR2J4	212782_x_at	9.26010211258722	9.18688742299008	9.15439110277602	9.2892128291267	8.91948771234157	8.9411549313315	9.27997980888004	9.03998224750783	9.09751897401695	9.27375334853159	9.07935955938775	9.10450460436741
LINC01278	212957_s_at	4.22764920814907	4.27147118114296	4.1672666730616	4.29102855864404	4.15082304420466	4.15022636532968	4.1613257727463	4.18792426636895	4.1013980547739	4.23934569392185	4.17518424104574	4.18213202065233
GUSBP11	213502_x_at	6.60996382180979	6.78930653530994	6.70680053204478	6.62346480704493	6.99400105177861	6.98339600160394	6.70617590579349	6.5913170831962	6.59197683179754	6.84648092721337	6.83191056465654	6.70215284467625
VASH1-AS1	213569_at	5.50516278918275	5.26500303788369	5.59667042055044	5.34483990872451	5.23153664240426	5.32234701199706	5.52170949695873	5.58640745460017	5.56743899643001	5.50056528982654	5.34450273764849	5.56091782789669
ZNF710-AS1	213657_s_at	5.77375441506674	5.72902485604343	5.6600926400946	6.20594090535966	5.98447539678504	6.25666774528237	5.91391575419765	5.65992947625381	5.82398652116291	5.82949270134232	5.7872341615866	5.66575517372644
ELOA-AS1	213685_at	6.79981217628672	6.59796000689135	6.65334561236738	6.8660397374332	6.79623760948642	6.83172049774308	6.81469419643159	6.47319058967545	6.68453827433641	6.76222756095675	6.64642710527659	6.37511657841574
PTOV1-AS2	213690_s_at	5.9629240704909	6.33466741935984	6.37017484108979	6.23323836124282	6.05577068993311	6.18268376590364	6.31668061111118	6.32072889741266	6.28021485884578	6.45484248612742	6.23323836124282	6.31561551335016
ZNNT1	213776_at	5.0979434048183	5.16597288535007	5.12101549504055	5.00709371896609	5.54656746348229	5.35393822879049	5.2734762896743	5.39189405008156	5.23015305824951	5.14017041320266	5.0410848834118	5.48199713756667
NOP14-AS1	214123_s_at	4.94342982176152	5.75380681210764	5.32675543780824	5.25192544147935	4.87309674091571	4.97989046957109	5.21151403747363	5.16887937539734	5.46903159920548	5.39536849587775	5.58582841556425	5.08898109604823
DNAAF4-CCPG1	214151_s_at	5.14016438273301	5.41140687502765	5.28724334141534	5.38085332267236	5.21151403747363	5.40906029700555	5.23622352564152	4.81305440785678	5.15973121128624	4.82917566818556	5.21462159485156	5.3319069541479
XIST	214218_s_at	7.95356107220115	7.82246998766592	7.67990866971132	8.23197633271799	8.15802274935272	8.2497118060804	7.84434714373056	7.78608173669467	7.73793189400601	7.73766691811369	8.03686710972879	7.02368573093734
RFPL3S	214408_s_at	3.88658085309349	3.78592821414363	3.69240354085943	3.79942888091946	3.7957614966966	3.70860162717216	3.75012184182714	3.88116285044785	3.78325601654687	3.94579285490474	3.67980302919038	4.13847070515207
CT62	214418_at	2.46658800902129	2.46871654001454	2.67387362945326	2.38917238931817	2.42426399788826	2.31651335261764	2.45384884156844	2.48135868343718	2.41788334391655	2.67345342893702	2.75683398889814	2.5762032124448
NEAT1	214657_s_at	6.95137010685548	6.39567354250624	6.40871593737503	7.18594215237675	6.53873912846123	6.73819152253079	6.83924070891653	6.55168776799914	6.342228900336	6.74645674994371	7.02811006285945	5.97008080142328
MIR22HG	214696_at	4.99320677471482	4.96569495765817	5.10073421808885	5.15749531381131	5.05575327941164	4.89988067518939	4.92650756418421	5.0365052346142	5.0196165130591	5.04449663614536	4.94670298539075	5.19270048486393
LINC01963	214717_at	4.03266267457631	3.80350144832427	4.03021303485318	3.74623683585299	3.51191541156439	3.69011049604712	4.10155746337211	3.65286457591821	4.27268180139863	3.6740841548235	3.87513259571315	4.11166654277904
PLAC4	214750_at	5.66328092537405	5.42727808803776	5.47656868477053	5.58614786878359	5.46137794366835	5.34893981824913	5.48119924925936	5.82433199224311	5.50705410808151	5.51902019049187	5.52592377985222	5.53055434434105
C10orf95-AS1	214857_at	6.24760328356046	6.20830050300205	6.25552137144471	5.96042889938547	6.16088605582976	6.31139313779016	6.24939036317126	6.19412310916461	6.18850204326124	6.13231638445819	6.20295208043928	6.18241844811615
GPC1-AS1	214858_at	2.79492600494222	2.64469735260285	2.85361337408862	2.64845999886171	2.53678918574212	2.79998500574757	2.90820720555532	2.9072951686855	2.80599306795558	2.6514815389203	2.53283319122246	3.12808099575307
ZSWIM8-AS1	214867_at	5.40275941321068	5.28304139073427	4.94338467892498	5.36619422922311	5.28912329725313	5.25913792819115	5.32184816941181	5.52359343497066	5.31385790956042	5.08328579884144	5.35387463679316	5.22121108495101
THAP9-AS1	215009_s_at	4.83872797233185	5.05141256828345	4.73391657349268	4.75653610709139	4.57387424877276	5.21669145490019	4.66853489443409	4.54690488026772	5.03664300979493	4.34216930105764	4.70114236547957	4.46642526843019
SNHG3	215011_at	5.64568345149926	5.94229086377588	5.84447481609985	5.66418762858977	5.58438232113238	5.81287046085615	5.57691620807724	5.74094355836233	5.76671385323731	5.17511171663191	5.74976622475042	4.92386666250347
LINC01140	215039_at	3.60991034870734	3.88593159729678	3.69842438803221	3.80212581061503	3.75807679036371	3.80404087893198	3.73646952008663	3.62121691507459	3.72988656471095	3.53522381336633	3.77844570889357	3.63872125955732
N4BP2L2-IT2	215105_at	3.26118392860308	3.28951650638682	3.51658091564304	3.38535849167789	3.3774426076908	3.52396980176583	3.24463971327559	3.34023028919184	3.58058872227292	3.67501115616224	3.58500589532429	3.48999768668932
LINC00963	215185_at	3.82298413462993	3.52687956904358	3.97969993653132	3.8279744158859	3.90228823032742	3.95560626167337	3.80084044318931	3.81733154742464	3.59451977095868	3.83245994393153	3.34898080820072	3.86284281840552
LINC01949	215187_at	2.3837425434094	2.34741181577611	2.50614569040563	2.32742484602672	2.42991038233052	2.33486727681637	2.35743705417335	2.37812188456197	2.27851170355482	2.78118099779109	2.45874254958393	2.42998212615649
CERNA1	215229_at	2.30251030379213	2.37622596850097	2.92128035694788	2.28292462322567	2.36263762306883	2.28872846722956	2.2262094403198	2.14716141993454	2.58044265544677	2.20132945275246	2.44546298779748	2.4329070304923
LINC00667	215283_at	5.78888260903486	5.64858485806287	5.91464087050177	5.65343527407282	5.86555382487294	5.51180880977662	5.82804882563109	5.80211326635055	5.80903190720493	5.78876975549238	5.89665260885691	5.61550413484837
LINC02172	215298_at	3.9337049790943	3.73807101565167	3.7144558517881	3.81111147947232	3.95854133539752	3.61550922749941	3.6231604623897	3.7144558517881	3.9181160610249	4.00448767204913	3.72398012728141	3.7207805944211
BAALC-AS1	215302_at	2.87850645873484	2.5182212480156	2.76417577358285	2.49404181787377	2.85805776170002	2.8074526150507	2.43593998042643	2.58891962946655	2.84600558132742	2.92573806436517	2.43593998042643	2.73413805621748
DHX9-AS1	215467_x_at	4.96309910931296	5.20178555824627	5.06366268038523	4.94621585399752	4.86293618393797	5.19976309765	5.00410564554	5.03274376339189	5.23087769090708	4.95505153394208	5.21764126755199	4.58804109266572
ACVR2B-AS1	215590_x_at	3.63190111188933	3.76265932797331	3.65663996975864	3.90069161768996	3.61205890609072	3.79331370286193	3.52420282301645	3.61731316434695	3.4686351387012	3.40855441667826	3.50841414679866	3.57480269265772
LUNAR1	215679_at	3.31654312433668	3.19120798616364	3.54238671103599	3.25460050240198	3.529898961143	3.45839580067839	3.1575271960532	3.5042116538554	3.28835463740608	3.19110468075087	3.19120798616364	3.29486357116652
DGCR11	215725_at	4.19017568256776	4.03592746703864	4.08910652948467	4.19017568256776	4.14500332613955	4.14500332613955	4.03322240551547	4.16938843041957	4.10557612616511	4.10210641348214	3.96968119639185	3.96953959922071
LINC00563	215738_at	4.50631795418021	4.41451126390338	4.56775295047855	4.409523983101	4.81543295091623	4.58382781867678	4.13920787556988	4.68394727501549	4.45525185224226	4.64298912398529	4.91581274830076	4.54913211959965
BTG2-DT	215756_at	5.34153436389727	5.49127711081633	5.32523568614208	5.46884837945103	5.6986449190025	5.31519043759756	5.45926247439956	5.62260070830441	5.61352274070646	5.32299147946641	5.49695717741416	5.4728254609305
PDXDC2P-NPIPB14P	215920_s_at	5.68303022684371	5.40234177449902	5.38680820014606	5.83186588581594	5.76349100346158	5.65228491685256	5.49058003575988	5.73361391043168	5.40311307462205	5.54055032203293	5.86501642446421	5.16883212397993
LINC00837	215929_at	2.18920715597118	2.04465312117255	2.54744613564965	2.36381849558154	2.15457488464748	2.32681817012663	2.14749189815081	2.21445090711433	2.26931100033372	2.20212632133053	2.22282796018044	2.35098273474702
LINC01361	215944_at	1.99954117012457	2.31933357269945	2.42998212615649	2.25640620763891	2.20854886184535	2.26592491743937	2.16800179967036	2.16052050876822	2.12640452737748	2.30490327437789	2.36134535516719	2.23333450928026
FAM182A	216053_x_at	4.592203641994	4.75100823242345	4.66046538259243	4.95487278628921	4.75158557569956	4.82723958644807	4.72568903162936	4.9253647453093	4.55907408399494	4.6940322489214	4.7830817997743	4.91819140478299
LINC00939	216209_at	3.50004433345189	3.53903809088858	3.65267251218148	3.4175710327803	3.24116984589908	3.68386598802893	3.57772335477969	3.38057949553806	3.69934765566046	3.54767453443765	3.71613948203796	3.6802647191698
ATXN8OS	216404_at	4.95687639417383	5.00201839079179	4.71424180568478	4.74759065998743	4.76768055538739	4.86989550405054	4.76875571662631	4.7085415897094	4.94068764250252	4.87898257784219	4.81710496064537	4.93324824388667
DBET	216473_x_at	6.8415613538163	6.75411809743061	6.96263268855646	6.87235790547763	6.89339860847468	7.01419359984654	6.99106683037198	7.05212834233943	7.08547910018134	7.25390799731293	7.1138432942123	7.12514726098547
GS1-600G8.3	216543_at	2.53765670873347	2.67898621521965	2.63828746911946	2.59206270409177	2.72719380146591	2.59129991763895	2.47574368848369	2.71909258058862	2.77067881119869	2.55441414123508	2.66202775795841	2.53829073424279
LINC02249	216596_at	3.96247570166785	3.93488721852408	3.81202906987367	3.51816083276883	3.89728473966816	3.9504903072292	3.89306683071976	4.11921061621606	3.94305638678425	4.38180780188952	4.22140751357083	4.35142520991843
TTTY2B	216665_s_at	2.39240022297417	2.47189566563642	2.61485284871109	2.48710972675612	2.35087290194562	2.69840669410893	2.42834153910485	2.48047752758237	2.49020761835756	2.49714062448392	2.49626239222728	2.42834153910485
RNASE2CP	216667_at	3.80086001132441	3.80086001132441	3.82309386808999	3.72102155620159	3.84006984501986	3.76070322412932	3.75015118416776	4.03246646848108	3.82898559393963	4.09175618961972	3.83185247676458	3.80506613165142
TTTY1B	216673_at	3.14152366739303	2.8264464120014	3.16594410088321	3.10241374661693	3.14575573771671	3.09864423371503	3.2814079034707	3.2506034752343	2.92970185023228	3.12713773817561	2.94073633235195	3.09567458838762
LINC02913	216675_at	4.67933768914393	4.57649260462356	4.62836055113774	4.49867232001411	4.61438703903881	4.75861563067397	4.56230943125473	4.76546380981847	4.47005375347093	4.54103034064622	4.43353942280967	4.57649260462356
RRN3P2	216902_s_at	4.74662348043749	4.53208843014424	4.57284840452893	4.60764972351337	4.83076990571593	4.30286052308081	4.57263196635304	4.62954759702013	4.55999808706401	4.59932237357001	4.77889930695823	4.4714058752663
PTGER4P2-CDK2AP2P2	217158_at	4.13168722230273	4.54242590567635	4.29525739514269	3.82251201777894	4.42162121146181	4.09567688371527	4.25459856377843	4.32775759534797	4.25826849282118	4.45994971443888	4.15673574323935	4.33322652223886
DKFZP434A062	217219_at	5.7533665141165	5.90209946915322	5.86014971474947	5.90284740068396	5.8258057717702	6.07628062037226	5.88403884337329	5.95915058627602	5.92945012866833	5.90556100004451	5.98385263311765	5.70154904556951
BCRP3	217223_s_at	6.42939502212775	6.18661445574647	6.29453275062565	5.43610234921643	5.9481336238788	5.76978703154928	6.29846671807407	6.25142561939671	6.29975658303197	6.30966174122586	6.1395490488004	6.10010205617146
ADD3-AS1	217380_s_at	2.66120643508286	2.6554852225416	2.78664968318541	2.6894577690595	2.65390512062728	2.62792581979183	2.84503264170541	2.56307486736345	2.73874508223817	2.95308245760828	2.45855757275773	2.94701697018656
CADM3-AS1	217442_at	5.21151403747363	4.85990994422128	4.73618370253716	4.91283487202211	4.9777660978916	4.96060409174404	4.92541897166291	4.95697347942693	4.8469443301186	5.04766132425747	4.89921630808253	4.90050298929182
DYNC1LI2-DT	217443_at	2.91826873431298	3.01808909050506	2.78291937612805	2.86404399234965	2.91614353195409	2.77316593844162	2.73083842961006	2.74060521338996	2.6462253753193	2.70429345101538	2.66170623696029	2.89807805337619
LINC01482	217471_at	4.38261960627201	4.33188476738016	4.1613257727463	4.22140751357083	4.22537253453532	4.16504713404763	4.19983887958922	4.27902359579865	4.29993644570755	4.02755700987798	4.22007139840572	4.07627255281276
ZFHX2-AS1	218540_at	6.82104586184613	6.91283339662707	6.85020200453511	6.82491033699969	6.66576236943526	6.90950218550816	6.86842807796919	6.89319960735957	6.83079722909777	6.82491033699969	6.91828512901961	6.79540249392038
HAND2-AS1	219791_s_at	3.77016961601388	3.53669169343878	3.80965542619066	3.60399602812903	3.47639213484975	3.66122377754708	3.36784814693456	3.97062654515345	3.94657848877728	3.54500556876059	3.56000159753761	3.61097007914363
LINC00339	219865_at	6.1054527213829	5.70544964204313	5.76077675559733	6.18790699007317	6.07074175028471	5.79958106339832	5.72501622244149	5.72982617017576	5.75651369976384	5.91356640443443	5.68898719224762	5.74418831432818
KLF3-AS1	219871_at	3.02993578027798	3.19696095791369	3.37173173360602	3.15340574328726	3.15116396705929	3.15119307046056	3.11529911732926	3.4687063110992	3.19272761257009	3.21402141282946	3.09602755883104	3.087819771198
CTC-338M12.4	219880_at	5.25557509749944	5.12497152722092	5.07251279150488	5.38156316685433	4.91732245709697	5.4927275156941	4.85963936798548	5.20997944726884	5.02658829554181	5.00639897711692	4.99126321478665	4.74019423929048
KCNK4-TEX40	219883_at	5.61417748455128	5.64073628517991	5.95144519009172	5.77902506958774	5.82084286088068	5.87861641674861	5.62880908370542	5.83293657342039	6.01183315710023	5.8349450252687	5.85765457314087	5.83397503665735
FLJ13224	220211_at	3.1515974755192	2.96005690247149	3.34822539398582	3.17745224816632	3.29511325034344	3.01424032999737	2.95583899352308	2.85020159670803	3.06916533195793	3.24628268326542	3.01665432918753	3.4216631169393
C8orf44	220216_at	3.89387835352191	3.8288353524656	3.87680163248051	3.84026339465273	3.85883380506616	3.80754514275815	3.84462825710244	3.85072533676994	3.98066637109377	4.13011245973853	3.80009494509927	4.01483456251404
SMAD5-AS1	220263_at	4.2518520274657	4.14360949064087	4.32163846436958	4.09312916335315	4.41858738920483	4.26441236214355	4.18442123470847	4.53477937383327	4.41379953938997	4.38599456610844	4.37792318002395	4.20483864091852
LINC00472	220324_at	2.58839337176571	2.48520457932363	3.03077908441335	2.40344239316192	2.3357311744662	2.66090083201698	2.65411998323069	2.38304090264662	2.38803357727164	2.66800614872855	2.55450123008118	2.59913732327764
EPB41L4A-DT	220364_at	2.90291708781356	2.56639311843941	2.82930318911107	2.691710246321	2.6554852225416	2.7873864220722	2.93968579945336	2.77306219760421	2.87035531358805	3.00292279803715	2.79300799720932	2.95863526941307
PITX1-AS1	220375_s_at	5.98159762091049	6.08348062878719	5.82525363084831	6.31163433246505	6.07802620433098	6.04873218543675	6.1205820978131	6.25474089219042	6.00888326883578	5.72336293249026	6.1369645713827	6.04687694497497
HHLA3	220387_s_at	5.18145179089941	5.033190915858	5.01471670545737	5.36933907878078	4.94320974330999	4.95505072819277	5.23067428549297	4.81543295091623	4.72876615641695	5.02026778502095	5.30990803090247	4.90050298929182
LINC01806	220427_at	5.01807715817485	5.033190915858	5.00374389945226	4.84838428270698	5.20837844719147	4.95116291210019	5.19031402900264	5.07295795486117	5.06563276866185	5.18796310457988	5.13480443182058	5.00387808513077
LINC01260	220449_at	5.04766132425747	5.10245962980276	4.98635190193166	5.22789199728297	5.21779608113221	4.86764830143922	4.97834654700554	5.10245962980276	5.1809701366032	5.04766132425747	5.08122761214873	4.93914367659114
CEBPA-DT	220465_at	6.40857530322035	6.59558640101108	6.33417279456409	6.559796680938	6.5245905320153	6.53455870571794	6.47577047558385	6.94301736226527	6.61576446039066	6.51340276618684	6.66213797882073	6.75922777907563
CPS1-IT1	220479_at	3.73422028966502	3.86913331210512	3.85772066918837	3.66590955090841	3.84151346704273	3.82101462247794	3.81959634390998	3.62541699730523	4.02181508765306	3.97499778068948	4.00298369403824	4.02600584939312
CDKN2A-DT	220505_at	3.6843457013753	3.72580479735637	3.95468026761743	3.98569188210168	4.055771099275	3.7316278739165	3.98719913712713	4.29769596606203	3.68205523449758	3.84570816916581	3.49631970076923	3.93827560535165
IGF2-AS	220561_at	5.1548179455497	5.31620525120925	5.1893692179516	5.21116663699343	5.66255266125958	5.4109095190704	5.30854612974547	5.77740306865403	5.31425348414273	5.32363062999138	5.43986738674135	5.48988896201698
FAM106A	220575_at	3.40274241922538	3.34316104020324	3.25578540321497	3.4071134850899	3.19516228959239	3.28183545152216	3.41753583542569	3.13036519590108	3.40585628417008	3.06563274721973	3.34351451845752	2.60577296198041
KCNQ1DN	220629_at	5.41533395012335	5.54933331156957	5.43668837016642	5.43610234921643	5.41837163003551	5.48269866862849	5.61921734338302	5.60268402156856	5.39106547363742	5.45618187755357	5.61807497311781	5.65509684403751
LINC00474	220660_at	3.28198146760425	3.24900779409321	3.21378621613109	3.44064686552131	3.2001355024209	3.23392292109742	3.26076046003909	3.27179596832984	3.42245214725477	3.06212635499343	3.22967559733321	3.39499963757312
PRR34	220681_at	5.79076253331222	5.55473106216596	5.60033225223345	5.89566988697134	5.71351117272317	5.63396247314739	5.67622066359484	6.01516006460942	5.94814092027945	5.82283160790063	5.39099641231315	5.9323685937326
LINC01711	220698_at	4.16632656607845	4.08343075801668	4.10343529905723	4.25652999886071	4.1897753099729	3.83290888817712	4.18274036353072	4.16632656607845	3.87223570833335	4.38269508289596	4.22084120140214	4.33553001236782
LINC00216	220701_at	2.71303990970052	3.11904388759837	2.8020016142116	3.1304183535278	2.9711813063292	2.94903776064439	3.08354208852615	2.9882075393364	2.86610567377339	3.00265109137957	2.92128035694788	2.79824685798865
IDI2-AS1	220703_at	3.84690823201035	3.57194770804296	3.72694506134812	3.690630537957	3.76908428196853	3.72338702453497	3.86535984552832	3.70707487434782	3.66402046246375	3.76499801084679	3.82549650162733	3.89086943448733
HEXA-AS1	220718_at	2.74224525333115	2.84808760910247	2.92019777846982	3.0127820334265	2.93247377350521	2.93610401791891	2.94244012061505	2.94350306420839	3.02502119554943	3.18792643620388	3.1521766299564	3.08450118826518
SNHG32	220755_s_at	9.78882721072326	9.69567562474152	9.77898840095691	10.0827264790039	9.91769590109484	10.0151071288287	9.74999226929608	9.67327303007916	9.779758810031	9.8871557121236	9.81671199232773	9.75223145977781
BPESC1	220772_at	2.09999999732706	2.11710467295163	2.0880037447617	2.38398638313555	1.93349258467681	2.16989407317567	2.2651524536068	2.2756038551895	2.07528147403826	2.40228179709735	2.05221895961121	2.17699995509207
DELEC1	220781_at	2.77290946951847	2.72604920723676	2.39089554919215	2.72437484852665	2.92148092252428	2.77353288040483	2.99016998293292	2.73980893974004	2.58642457465233	2.93530464297208	2.49027078850854	2.58220666570393
PRKCZ-AS1	220846_s_at	5.49754847369083	5.77925058412746	5.66667452800205	5.59938952326851	5.77669985539428	5.61178058350391	5.68604169644589	5.81787358773271	5.63930075262914	5.74103191052393	5.55090685835433	5.74854225595097
FOXN3-AS2	220852_at	3.91099788463043	3.29698054443732	3.13457151332168	3.09697933814813	3.17835720888219	3.17475683818754	3.40555821863493	3.36685366127233	2.98164125700625	3.33048734958763	3.31060077502451	3.3620649401619
LINC00574	220904_at	4.68942180360132	4.60728638376189	4.68940224410048	4.82994500487671	4.82037422313839	4.8892115480713	4.96088622721354	5.27139849493554	5.14472855324324	4.76131594779806	4.90597350308939	4.53684923231209
STAG3L5P-PVRIG2P-PILRB	220954_s_at	6.96380391466944	6.86028966696958	6.7330408582462	6.7856307126226	6.90937718393744	7.03621816605962	6.76259892447206	6.88319507000239	7.10827449361072	6.70436010756684	6.86565881796647	6.46846393481518
GSN-AS1	221072_at	3.52132157959253	3.66730004481863	3.53455798646517	3.46074041341966	3.60495827910607	3.60155980562589	3.3365124311362	3.86889893332577	3.34463063016238	3.463727237574	3.68517257295102	3.33971794394401
LINC02809	221109_at	5.82875998288031	6.32306260065523	6.44283614494746	5.85731829811188	6.32398773109016	6.21087844276299	6.08502944936347	6.1777496306351	6.24104342955288	6.29972395735491	6.19347631749532	6.23823914867909
FAM215A	221129_at	4.37487234687522	4.50518028778522	4.43323438387145	4.39140312013383	4.67252763667992	4.49447276271986	4.64027772424124	4.51628779788275	4.47769049814714	4.51628779788275	4.54805091496968	4.51347367725325
PKD1L1-AS1	221172_at	3.46793542554425	3.40918627500397	3.56003412473741	3.42487134861	3.73496405154325	3.33471135035002	3.35747168545908	3.35797308534164	3.47058600258589	3.5560505023649	3.58194219833375	3.46266508510905
C3orf36	221175_at	4.53144641531311	4.38037364131044	4.58287927073275	4.48199482836937	4.37792318002394	4.41574063075023	4.43457736191807	4.40773969714794	4.44064086951698	4.6204499205953	4.37792318002394	4.46498884442292
PRORY	221179_at	4.40495340648764	4.44329716899522	4.44661938315805	4.79264460337874	4.36995416773274	4.53934980395824	4.32492227158332	4.47968163161125	4.65881318235863	4.85186994732178	4.64141105709096	4.64978943400719
PARM1-AS1	221183_at	4.56784721236953	4.61916512163467	4.50820182356174	4.55673387254855	4.54352320625406	4.7530026591893	4.56758876027309	5.00941226465462	4.56671963197478	4.51347367725325	4.17501703834249	4.43100767440508
TBC1D3P1-DHX40P1	221194_s_at	5.42061986530676	5.11580249527034	5.16033081603593	5.27447418297529	5.40869748620657	4.93109371224275	5.28166286590086	5.13678702807731	5.14705842816595	5.47201017638891	5.25031901423715	5.54153140487327
MIR600HG	221422_s_at	4.06923153686743	4.1291578216255	3.9644927816442	4.06771526130943	4.22817076537395	4.08547178455019	3.94972462268271	4.07078299601601	4.00740377960837	4.0977701571362	3.77371912345978	4.1804894473351
SNHG20	221621_at	3.90694293115535	3.93331477155927	4.48003847131263	3.80883702838205	4.14003312471051	4.10971186919958	4.40794547390659	4.09175618961972	4.03250376326228	4.17090993814408	4.09098344723221	3.93592805043902
BMS1P4-AGAP5	221850_x_at	7.63887291662229	7.6057971323009	7.60339769907538	7.61258637011639	7.59973099064618	7.76565125175503	7.61504557733158	7.5694154678033	7.67318357045411	7.56456309889812	7.70441457376804	7.283941973224
LINC00623	222001_x_at	7.21024204773663	7.21807828533292	7.10871972692717	7.16626314077241	7.0841288578053	7.13658769602565	7.08568785252795	7.04698001194367	6.92178221634604	6.97676794252541	7.15550084416341	7.10350018488564
NDUFB2-AS1	222090_at	5.1408622702735	5.11810227581538	5.12618292104678	5.20308082938132	5.34149206039837	4.90050298929182	5.34475672755349	5.359231648635	5.31337179323306	5.31957245768567	5.73361391043168	5.61493146873279
FAM242F	222096_x_at	4.41221752561832	4.42266929199198	4.70624278797608	4.47834143620253	4.63014581753718	4.32764675888193	4.52315283862031	4.58774082744157	4.4749866262502	4.78278024221059	4.47509153530003	4.70686954821974
FAM182B	222205_x_at	4.01752230901631	4.11497800993594	3.53654906517626	4.04655315660212	4.17455926773966	4.35990889548857	4.11605925999344	4.14860634213218	4.02175437933999	4.20379236636552	4.03306759191273	4.2334454599565
PCOTH	222277_at	5.23336617555224	5.25167654142302	5.77138614081987	5.37522357124526	5.32732531232527	5.41942645556582	5.24982082255602	5.6858082386933	5.39774611650112	5.54231746516396	5.26518430139569	5.40033736314812
HLA-F-AS1	222279_at	6.71366692969385	6.79663558638789	6.38965351103698	7.01664744316385	7.06335748930666	7.04412100675265	6.79447003400602	6.80253421776647	6.67706632889276	6.65422323504405	6.59340619250163	6.77630995410323
SMG7-AS1	222384_at	2.89067568713389	2.8382523072616	2.93480011781595	2.8964661449133	3.00956299744451	3.01424032999737	2.70327983028236	3.05036297428763	3.21138263670405	3.13457151332168	2.84347345421363	3.15393742633707
ZNF225-AS1	222947_at	2.52213744454517	2.23249040013535	2.53034023342747	2.49051884904682	2.2838831446175	2.42289973435755	2.3457822384552	2.21498062374567	2.36556667929013	2.46926818406148	2.28774260698196	2.25643883520169
ARRDC1-AS1	223390_at	5.97395706695257	6.0425616800144	5.93649290001144	5.91693558128197	5.91285742980592	5.98928725549788	6.03069390479669	5.84756916476427	6.05275493734254	6.28089201922177	6.02929254124326	6.01685416119134
TALAM1	223577_x_at	7.48629499913356	7.38013323768132	7.28836356207956	8.23385789768487	8.09548416559655	8.30869585222365	7.70641050290079	7.50963254759032	7.32587141445217	7.53204255343654	7.35805071124393	6.58435443088233
LINC00852	223725_at	3.1868067849689	3.28276978204759	3.50229753535002	3.05757978908115	3.01990025844536	3.05339384770138	3.50771281443355	2.80347930624788	3.2122342437812	3.25002427530384	3.05927351899521	2.64485846212978
SNHG12	223773_s_at	6.67053523712459	6.68704162447049	6.7102074143739	6.23631597662269	6.25810263225587	6.63935124766473	6.66246590107574	6.64520350037182	6.85065221157017	6.40240910043393	6.54984345151512	6.24136610338291
FAM27C	223791_at	4.40630346538038	4.50246426131186	3.89862763140044	4.35680342123649	4.29371449416516	4.53652454146931	4.21905955327331	4.45446374237973	4.3875686875114	4.17991952897356	4.43363328984676	4.23353027033029
STUB1-DT	223911_at	6.52915362289763	6.74986216754674	6.7240366185134	6.42189287059069	6.69081565745261	6.33532889081528	6.40813006225393	6.62031944143645	6.7113086728451	6.76654498096909	6.79015538693799	6.72653508551522
MIR7-3HG	223913_s_at	3.6409147654015	3.57699540945827	3.48212638421535	3.96093773839343	3.39337154518506	3.66572761191524	3.74995102036129	3.60399602812903	3.52435447107007	3.79704248282792	3.81051802856376	3.38937499644292
DLGAP1-AS2	223974_at	4.05753962087813	4.36960715724827	4.37304237310653	4.0654295254179	3.94629647602304	4.10139196257842	4.18094555002173	4.13547629930958	4.22220364653746	4.24650515954161	4.29523547037228	3.65473698978877
LINC00470	223977_s_at	2.67288287366578	2.64546247317703	2.83092478954548	2.96806808127016	2.97190786592327	2.64756830093121	2.64961588592154	3.23501319736739	2.7459700774542	2.97900223969307	2.85253466157818	2.91063787011153
LINC00626	224020_at	2.89936513349341	3.01424032999737	2.99643053038254	2.94576534674378	3.17754857924623	2.98717295148438	2.96951579940451	3.27015178160348	3.01424032999737	3.00585879192939	3.03837514318558	2.95677564721726
TTTY5	224040_at	3.8119580705281	3.88399684458366	3.81006547674445	3.75154422332862	3.72537124200404	3.87334771574862	3.902054382537	3.82626727596744	3.73306618844117	3.95184044390887	3.71415201579268	3.97734775479946
TTTY6	224041_at	3.74460134685757	3.68985669983452	3.41429966241231	3.52845693271986	3.60385941644333	3.36021264436358	3.6087707923176	3.778711453313	3.72641635183678	3.42317836422473	3.54060351189069	3.41028608068356
SHANK2-AS3	224139_at	4.24246147610989	4.29391211667559	4.45994061314742	4.33257634546174	4.3566069257313	4.1965468792331	4.46558624391087	4.27147118114296	4.44020229772673	4.41290246424268	4.36532275401528	4.66555610855402
GCC2-AS1	224141_at	4.94183879814493	5.30686568507044	4.94548531122561	5.01336980947692	4.96386680684808	4.80114076607928	5.18213123850872	5.03960003042079	5.00375859099305	5.08269383628489	4.95420379886452	5.35243030530419
TTTY8B	224142_s_at	3.63961563005231	3.45564509231498	3.85552311516768	3.61829360841725	4.0721765771282	3.63404228402176	3.73643921841966	4.03934336715077	3.65747299137101	3.68694639534623	3.63872301530161	3.59106775916582
TTTY12	224195_at	3.00507602942109	2.90690374039347	2.73176382749551	3.21824006797469	3.24113693234127	2.84935657852108	3.07201511101721	3.26659933416086	2.88314694114053	2.88415863845792	2.65693158307734	2.77530110336947
TTTY13	224292_at	3.56349170361198	3.72060057514298	3.40387509631377	3.53709768631179	3.2603598804552	3.19431792743841	3.46993417316321	3.81385598784309	3.57499549699267	3.37481834680333	3.60426119946036	3.73516095206231
TTTY10	224293_at	3.03006793876281	2.91854642238833	2.92483440062212	3.07263602610642	3.20429495484227	3.14517271646655	3.06145065240157	3.19924689445048	3.13278649603423	2.99344924567252	2.82611937240132	3.2569573492231
LINC00467	224443_at	4.55833784992909	4.43645372634414	4.23432334288744	4.1028636090267	4.64421013822595	4.59206780757052	4.59027121013706	4.24439307216882	4.54845284222386	4.33303850273005	4.11897283057829	4.60241391035935
FOXD2-AS1	224456_s_at	3.46106939231594	3.70024847490459	3.54052791861114	3.79409349393455	3.705554656278	3.78209527457418	3.56035560838013	3.78474834870227	4.07570175459248	3.6865725500461	3.65812076422441	3.66884182655286
SNHG16	224601_at	9.13882739383048	8.91334793749383	8.97165959884613	9.13638297705895	8.81224265738289	8.67627822813405	9.08611207461669	8.96314651459682	8.74572174844955	9.15934552378312	9.00822851675608	9.03829044419551
SNHG1	224610_at	10.4221779481365	10.4285644691743	10.239944833541	10.3848464078838	10.2919874344759	10.508368341782	10.3587824273042	10.3958912507428	10.4311520581585	10.2320825481675	10.2344883077558	9.9176833793232
FGD5-AS1	224644_at	7.92827626608179	7.92421959744144	7.53091655684287	7.85519920815138	7.73551245602798	7.85818598520759	7.8717197117723	7.65650343697331	7.83504108531169	7.60472366477098	7.60483488753908	7.79631537738499
H19	224646_x_at	4.67586032597228	4.77116449489794	4.57405988732996	4.37329180745702	5.04628632209463	4.82305254100449	4.83897298946957	4.83697471398097	4.75027424463383	4.67264994577601	5.0524154306397	4.84956745395529
GAS5	224741_x_at	11.582011697426	11.4640215857877	11.400961315044	11.9190261679259	11.4944662070702	11.510099055274	11.4698287971328	11.3798804168535	11.3471083040649	11.5546753267671	11.4511510961238	11.2550501724056
DANCR	224870_at	10.2545872087361	10.0299009611673	10.0221600010663	9.60622099586441	9.466687960729	9.44753046036828	10.0093566832324	9.93145652407433	9.91532192108441	9.91385884141065	9.74932600716645	9.80285485996123
ZFAS1	224915_x_at	10.4722292362529	10.379372931714	10.4001277650445	10.8276413857682	10.442393161545	10.5534071376348	10.4274849753934	10.298106469039	10.3736539077452	10.4686616753699	10.4127258944684	10.3288373188613
SNHG29	225065_x_at	11.2171740715607	11.276079444774	11.2320818161965	11.399896679826	11.2464732250666	11.153315286757	11.1311402013225	11.0173877394657	11.1948962925342	11.2787920963604	11.1849948190613	11.4291442681671
SNHG5	225155_at	11.7315736826099	11.7521002336043	11.5969957018132	11.687799642796	11.6912606755554	11.7377612399527	11.6713870260401	11.6847292166892	11.6409416471496	11.4855221648687	11.5661334180346	11.653423057425
TFIP11-DT	225193_at	4.75618205786091	4.25325438054158	4.68601147082429	4.33247362301495	4.18975322277845	4.02361823244952	4.30317553048431	4.60040670291214	4.03250376326228	4.57198282427537	4.29714173846785	4.24488836073112
OIP5-AS1	225225_at	9.1257019441697	8.72409159986445	8.73372048748673	9.2492151125377	8.81602238415789	8.8977982607653	8.87717937189803	8.69802024744144	8.75276294826347	8.84794814972014	8.69257362214259	8.60191643445733
MIR100HG	225381_at	2.38349908600321	2.16351024386967	2.09753850875045	2.30328168372434	2.25092011213007	2.23627703503327	2.19944675962885	2.03657907614211	2.44583968955827	2.06207610337037	2.42172112095643	2.22388446085132
PP7080	225457_s_at	7.29744484209188	7.07517000091105	7.24225428346375	7.19990143412895	7.10530677698953	7.39411577382745	6.90741420573291	6.87577769103094	7.09525413708891	6.84554472559823	7.12854883052565	6.77238600479766
WAC-AS1	225515_s_at	8.42300669067188	8.36168702118246	8.40413501933627	8.27742421019189	8.24534176160649	8.27914098310381	8.36655476233195	8.28818599829061	8.34977715019749	8.28019642112126	8.32932621552276	8.3951735997531
SNHG6	225547_at	10.8600880714935	10.8047370298885	10.6961404220375	11.0321900899828	10.8377274307071	10.9349386680586	10.9103399135968	10.8357885103779	10.8066759502177	10.7232492086562	10.7553674067724	10.8075072276294
EBLN3P	225635_s_at	5.21513167109478	5.31856385789098	5.42781320878383	5.55891331344664	5.49024739500819	5.45334089269768	5.30347114295584	5.26857264314721	5.40112613372298	5.29025407272609	5.40444550927388	5.44097131295789
NCBP2-AS1	225657_at	7.96244868045254	8.02910488755053	7.91533928925774	7.8634194732068	7.67676503848674	7.7076550930249	8.07127799065225	7.91072294615931	7.96773961970357	7.93142452794437	7.93540009613769	7.87043769467408
EPB41L4A-AS1	225698_at	9.07559381070052	8.95398048492491	8.94556931202151	9.22360245628507	9.12353541376615	9.18188074778431	9.15473671837992	8.97046892921646	9.09616927665734	9.09616927665734	9.0998152439009	9.18095716623996
SNHG15	225699_at	7.62188580812145	7.64212071730013	7.52691458541077	7.45640129595974	7.20605109455664	7.44260804073503	7.68405162513525	7.6234061582616	7.59961197368118	7.66275362862004	7.59299452833765	7.43230507920274
PSMA3-AS1	225724_at	5.76171053359375	5.51965090853227	5.58235851766577	5.61524452751324	5.79457916784088	5.84602457045359	5.66762869631035	5.57054109280123	5.90776725592566	5.5633613588503	5.69586052846704	5.31551571412365
MIR4435-2HG	225799_at	10.4943181613092	10.5385538896055	10.4561724824796	10.7586405310469	10.4828774199398	10.5886070672182	10.4147522525489	10.3558268554753	10.3927223034952	10.33189799478	10.3344143216116	10.3865619887905
MRPL20-AS1	225920_at	7.86529729099992	7.78893492019714	7.88586206886296	7.8045582995122	7.63356446615564	7.77287238248426	7.84934861788732	7.91573531259267	7.9406752069618	7.96218004819161	7.8473259950504	7.79246128168099
CHASERR	225951_s_at	7.78111004358091	7.79493558124697	7.57260205284863	7.87311593259332	7.85225647220925	8.02712239958038	7.76906987871572	7.54945371146152	7.75680058042746	7.44260804073503	7.70968504327769	7.70113376225274
SLC9A3-AS1	226125_at	5.0890379468426	5.12325228203771	4.91940720451118	5.11502945882356	5.24739681915551	5.16234418834278	4.9601777235519	5.40210571446554	5.1122716676952	5.11906182406465	5.0669264411139	5.1071016298157
HEIH	226146_at	7.75799517174713	7.69375873097965	7.78541505600867	7.8556802841234	7.80083359852396	7.8658609941975	7.73401976983999	7.53738457754724	7.75259832242017	7.78623341350743	7.6763769026772	7.74341473772354
SNHG11	226149_at	6.49639051873739	6.61471619843038	6.63680359646463	6.39755704345322	6.67527101807686	6.58059092410092	6.43438769806274	6.563047702144	6.56040444866313	6.36173957253954	6.46356916586247	6.39755704345322
OTUD6B-AS1	226341_at	3.27436330431369	3.30115225853609	2.93867406525641	3.12830446424135	3.1375740402462	3.39786172649993	3.170943395581	2.81633846797779	2.99094942290584	3.13697883883411	2.91558349909603	3.29936892050133
GIHCG	226546_at	9.21407546614833	9.09911360266901	8.95200398171707	9.41071890460518	9.11218276438046	9.26724653712911	9.10117107950493	8.99797266690332	9.02840723335539	9.06210262267065	8.96558589139203	9.03116297945372
KRT10-AS1	226565_at	6.28023575736257	6.22747571187515	6.23191446249279	6.08287051775156	6.00632925470824	5.83771271916767	6.07105965724221	5.86799008041042	6.28740566690878	6.14160259442621	6.15654694023876	6.0938282667976
LINC02381	226582_at	3.1515974755192	3.44265059939061	3.32831991423862	3.3138088126477	3.21161744570637	3.09280309771693	3.26438017960452	3.26475754560408	3.29478212844916	3.27661532727828	3.24218537305328	3.19259076150783
MUC20-OT1	226693_at	6.59227985973483	6.37340268003971	6.33457579604748	6.57928526590082	6.40541593619791	6.67496830714983	6.47317986628668	6.64780327706071	6.60491020656503	6.55857831766109	6.62793717894065	6.31959853536918
LINC00294	226793_at	6.09788678091136	5.98586955443523	5.94100731240383	6.16968169246666	6.11261067736345	6.09255673913059	5.75491461732418	5.46352493098174	5.66308125401221	6.04833985901225	6.0590665373972	6.06980212379923
ZNF407-AS1	226924_at	6.82221477981729	6.71910349353229	6.8052139387263	6.41991634108374	6.71492663662621	6.92346403003684	6.70952042329239	6.64434981025599	6.78870140284615	6.56924113639369	6.85607661954441	6.9198047274313
WASL-DT	227010_at	5.04766132425747	5.07297848246069	5.17364494463403	5.07908801711466	5.08519755176863	5.05168884641254	5.11972244737375	5.07908801711466	5.05688546208498	5.03442991545553	4.96578967329998	5.31553759328743
CCDC18-AS1	227074_at	6.61074487196547	6.40956663131845	6.24568556914515	6.4904643868357	6.59482051117785	6.87772531648815	6.17060393164539	6.50669191649764	6.42259665084532	6.35397207415518	6.39278197594714	5.93756675612262
CLN8-AS1	227092_at	6.01233600193966	5.96094014812407	6.03775272928869	6.11810108163443	6.07246968086699	6.17070352744129	5.88586346951049	5.78715266335381	5.99474541446597	5.99313081292651	5.93686094512388	6.10783940488006
MIAT	227168_at	7.09097682730325	7.01101368217782	6.76889446529401	7.23562699298475	7.27083001195899	7.28520518811814	6.92882407401735	7.03700964373464	6.93048913792474	6.90640416024242	6.9660176661871	6.62851614476797
CARMN	227183_at	3.46716310119589	3.41733621926266	3.77019684084397	3.4306544261487	3.35413337133363	3.33852464119216	3.29974210726464	3.21666229477906	3.20824637765639	3.46542458030597	3.28380418819363	3.43905993507288
TRAM2-AS1	227298_at	5.79713404307907	5.43136199862071	5.56484181329609	5.65845179455311	5.36930962980767	5.64544500563048	5.5698354420737	5.51079390635105	5.71771060987436	5.22911092641846	5.44868405495117	5.42900086759779
PXN-AS1	227332_at	6.48846838223421	6.50912791822025	6.55826734959039	6.67243188818355	6.21797404811346	6.38009217921151	6.50683967767597	6.4510764150594	6.33577660069139	6.52606320713212	6.5236497976017	6.48106607120826
GABPB1-AS1	227406_at	6.18426931113937	6.14313535691141	6.1467108697097	6.18861244210349	6.06013885533936	6.18697250356498	6.10748809179643	6.34659662064823	6.10577982131081	6.1747281075787	6.14574260609898	5.59644116867528
URB1-AS1	227424_x_at	4.98145719191404	4.98346633845219	5.39614836960908	5.10622710863638	4.8635964496597	5.07746068911439	4.96067784176357	4.86608071570697	4.85124982885912	4.81268266368503	5.07414348552983	5.0417506817759
APTR	227431_at	5.26556064883182	5.04827808203153	5.20178555824627	4.95874032675477	4.81841771076743	5.03423722583914	5.14416241144164	4.91498544145563	5.05112283710175	5.39462245463837	4.94915667593951	5.22121108495101
NRAV	227437_at	4.66668137253724	4.61427376334259	4.83330646000721	4.57874097291985	4.63550682585457	4.47010870128926	4.65999025436417	4.69207937445086	4.61838577156409	4.59518292210638	4.51347367725325	4.50781075641714
DHRS4-AS1	227446_s_at	6.83346071172628	6.65078298991451	6.68041443024177	6.80996922171014	6.22722776796305	6.53464599510428	6.46325209733105	6.44469769116956	6.31969958819052	6.24835700803887	6.31335964085372	6.52106736304214
LINC00511	227452_at	3.19060466150411	3.17022786064407	2.98750949753389	3.09056736895645	3.04310004893292	3.35910046782494	3.373071704497	3.31852032116243	3.13200931918091	3.42594865539333	3.23730352233157	3.06660489491018
PAX8-AS1	227474_at	4.43433051834037	4.75666816604725	4.33468748135735	4.2466106193443	4.42383478141545	4.38237848490076	4.56191135868491	4.55982501243682	4.40398789527621	4.37376593411862	4.31101387639898	4.41923945555702
MAGI2-AS3	227554_at	3.46542458030597	3.49329630035531	3.27017176110417	3.16400167441137	3.29339023534801	3.30721395579581	3.49956149017841	3.39280312282312	3.09968571268872	3.29407426476873	3.16154143630865	3.05992396858403
TMPO-AS1	227578_at	5.24991144888119	5.16046764035282	5.13756624231605	4.43571719702069	4.6091003483533	4.91009084188952	5.09912675349357	4.56983688858741	5.00223428522111	4.94653645768175	4.83782396219284	5.35032651714426
SH3BP5-AS1	227591_at	4.50545004936053	4.43076362559081	4.08687291212142	4.43872717634449	4.75416362803218	4.27015156638158	4.31394180065699	4.44862261310666	4.43786691080145	4.31345983697925	4.3693809100681	4.30463264537975
SPEN-AS1	227593_at	6.05269603996501	5.95301022020723	5.84611046796153	6.39030172369272	6.12300981817435	6.05353231251026	6.08133259241724	5.64054800920322	6.17221505947235	6.05269603996501	5.8375446444216	5.95301022020723
SNHG18	227655_at	4.05086428283255	4.15093396720962	4.20573421297426	4.19366890477003	4.33119833694908	4.02447967495883	4.0911968979874	4.21182625544051	4.11420619360447	4.33464466251469	4.25724680993203	4.25816673863836
NUTM2B-AS1	227724_at	5.75942206961892	5.93996097120194	5.87756958399067	5.9736683351737	5.876057088109	5.86524783472878	5.79642734743404	5.8980169311542	6.00845580780564	5.83732900425646	6.10456113742528	5.76044340684569
MIRLET7A1HG	227793_at	5.65520784477357	5.4831600858292	5.63893799157059	5.94103231387775	5.64896615019533	5.67599328159368	5.50899295364709	5.46778629054154	5.57873078835155	5.65491076679304	5.95325468572508	5.71254844607405
FOXN3-AS1	227887_at	5.74936506224282	5.75648111787017	5.83170810388747	5.74081942445634	5.91466941580272	5.7478600519934	5.82702594614592	5.85314433648786	5.84537177729706	6.08970228935412	5.8630935302794	5.82068855269132
ANXA2R-OT1	227901_at	4.99821335072385	4.9546224660593	5.31339270427771	4.95580651646966	5.25700708895084	5.17752009936599	5.13312031370277	5.34149206039837	5.39506179307245	5.36142796858746	5.22962609890056	5.29325588537428
UCA1	227919_at	9.81642575260512	9.78626243330859	9.80184357432737	9.70781314138613	9.58811926621066	9.59629637808822	9.48908968468854	9.36061832352758	9.49324977333861	9.50057929011623	9.50337094665262	9.52618495283259
GSEC	227925_at	3.61995730529882	3.77225212530198	3.58529005285343	3.91880857092165	3.77603165254031	3.66260092882723	3.37298886274391	3.31163199514967	3.50117527733533	3.26137034753767	3.72398012728141	3.19473570936595
C2orf74-DT	227940_at	2.49216421986044	2.2368130760052	2.41374658085449	2.23627703503327	2.50373137325601	2.37625499032815	2.33908137630515	2.47961371007436	2.56422694976506	2.4098933844959	2.5913590585328	2.39536725067492
MACC1-DT	227985_at	6.14094424333345	6.02372963461461	5.98237379799998	6.11810108163443	5.57506428923174	5.96485199588761	5.89668718287937	5.81182770424368	5.93916389396525	5.64848899849702	5.94780939717505	5.98412340141491
LINC00261	228004_at	4.06847107228007	3.85771947735925	4.18630662813913	4.00708040914654	4.07297747684135	4.13668042101538	4.0141133297013	3.85360717958244	3.95441953109831	4.38027141396266	4.28541404421494	4.00915149198726
RARA-AS1	228037_at	5.82569763724272	5.86524783472878	5.70834126443982	5.5533470521977	5.90657757588245	5.65987826620428	5.65694136716664	5.89163826540885	5.72139010350117	5.72235300383871	5.63304003145107	5.67665835548943
FAM88E	228040_at	6.16409328404171	6.08953947446262	6.26929847908821	6.34518907400515	6.18135937747294	6.39165469734566	5.9776975079209	6.10942073193773	6.01531010024685	6.0007108088184	6.27226361068656	5.85549552773391
ZNF503-AS2	228048_at	5.86181263246344	5.74483559622376	6.10529174890249	5.87598904956959	5.75320086990564	5.65228491685256	5.64759937067796	5.94194716963665	6.01778070189048	6.03174569781604	6.12328433233395	5.89579654134947
SNHG19	228049_x_at	8.59248535429135	8.466701516768	8.466701516768	8.53696947904147	8.3292216833047	8.41184701499857	8.50195727924578	8.25121058130985	8.40542211675689	8.23087608032055	8.32659208975513	8.32635865835567
MMP25-AS1	228085_at	4.06696480419552	4.09022653918714	4.11175750618057	3.4813197923583	3.89130358749961	3.87590328120569	4.01819943189314	4.45374025375607	4.25534695783272	3.79983345738405	3.77800407468193	4.05168571837039
NDUFA6-DT	228117_at	4.21886285919586	4.38237848490076	4.37225236817531	4.11647397693234	4.50142298443735	4.47985364849603	4.67693791938596	4.56183668313149	4.73953350791223	4.36889555570859	4.440499745936	4.39912145855135
TGFB2-OT1	228121_at	3.47756495146121	3.31525707022733	3.42689541550266	3.42760497050277	3.40865322015874	3.38074504629442	3.42854890854718	3.16803824086308	3.40578886221486	3.15017896142291	3.36326087662597	3.36793315816996
LSP1P5	228158_at	6.23312555788688	6.1870333233499	6.33467492685095	6.16555724192447	5.76460735982683	6.09318883156104	6.33772791483101	6.07059425982876	6.22084459035651	6.14847617999308	6.09318883156104	6.160752867149
MIR503HG	228235_at	4.35306971878376	4.31564639851045	4.5860863517117	4.34028211126576	4.39798063865687	4.49697939499816	4.41763223011535	4.36237266289903	4.66619799987179	4.24496183569569	4.41361781240647	4.3554691202225
LINC01355	228387_at	4.2529843305583	4.17770061229495	4.17070820662924	4.45742481824771	4.30980728519798	4.23172444064604	3.86535984552832	4.04658012557175	3.87994979292549	4.45389492486491	4.14479787640241	3.70024847490459
BAZ2B-AS1	228412_at	4.62810526660081	4.61448779838249	4.70124659580371	4.64555455908533	4.55665781547097	4.68793268914107	4.54784265120572	4.56469677150277	4.44396332719267	4.5204337548188	4.84284742634745	4.65504079826459
BOLA3-DT	228430_at	5.4109095190704	5.46002395611347	5.65315242339674	5.25772639299422	5.17753815584027	5.53420576407572	5.33383234824122	5.48124099438574	5.40723562003306	5.38450396545917	5.32646493945812	5.4007377061639
MSC-AS1	228438_at	2.38349908600321	2.173791028793	2.30501134695881	2.39652833992995	2.23520005772087	2.14025973943541	2.20972801141467	2.29417019659281	2.34565263301831	2.36272383933215	2.2317690588626	2.12840941871852
LINC01116	228564_at	4.08512843702765	4.13337941618562	4.03386972178093	4.31166130153838	4.00551575153335	3.9714341754144	3.87349951132972	4.38019327705558	3.97721667911277	4.10041784224865	4.00461785912098	4.06603916382786
HSD17B1-AS1	228595_at	5.68076108457537	5.79383908142538	5.93956179545376	5.46113437239634	5.44046439953302	5.37959592457733	5.64509624054301	5.82142619867525	5.65978850509164	5.46867758020497	5.4837784213416	5.67221392544484
HAGLR	228601_at	2.44085912137386	2.37066505372922	2.56679296197797	2.71870180417929	2.43692272182119	2.44085912137386	2.38862016670477	2.58197619968292	2.44085912137386	2.31811821427711	2.46041339385229	2.3139279536463
RAB30-DT	228612_at	6.36916137137192	6.22589770067289	6.3722012829704	6.30325633096948	6.22512856580046	6.32277180740618	6.12639547617173	6.18880383289612	6.38215755331745	6.32894584652816	6.27699035691971	6.23389820418255
MEG9	228632_at	3.03474600629983	3.17761491600536	3.03504577763158	2.86303440546724	3.00297804862919	2.89074122380091	2.68641009296478	2.9111928866986	2.83716558142977	2.89986092581924	2.84347345421363	3.09968571268872
SNHG9	228645_at	5.33491470390178	5.37480296501855	5.29300964686879	5.32101402948414	5.04814298075485	5.12850783865404	5.2919993664801	5.07369761130276	5.3881295294882	5.30549540818772	5.20873751068519	5.24401905522079
NINJ2-AS1	228647_at	4.86448026746076	4.88733064850272	5.04244119604252	4.94337763520587	5.00648233965697	5.11898149870051	5.05302105022452	4.62853946956177	4.71693844350389	5.19116700338797	4.59755797104852	5.04278858819319
DPH5-DT	228661_s_at	4.62746666267534	4.35374413285513	4.16743738614949	4.06563071062505	3.88488139021118	4.23359187293367	4.37827331791172	4.07610679111918	4.26199380954639	4.09260137350699	4.0133131521607	4.34514844348937
USP30-AS1	228675_at	3.25021707416039	3.14791418009576	3.33599754155225	3.35280156165721	3.49660803785851	3.20337744752325	3.1862484608606	3.39852579997864	3.29616874560151	3.33695064366122	3.52423047235553	3.51415885542926
SLC12A2-DT	228686_at	2.84347345421363	2.73047363221272	2.81891866274406	2.88983241671688	2.99248512472443	2.76066147208717	2.53294658407366	2.91127866082614	3.01893199761737	3.15051477306309	2.74414289592033	2.77877327913674
LINC-PINT	228702_at	3.73852017660077	3.53514801497732	3.548240388207	3.87334771574862	3.47316473062151	3.60775172032569	3.32495898769306	4.10706303670828	3.32218241857544	3.53795621102117	3.5778675818731	3.60612349144808
NPTN-IT1	228723_at	4.97124420677814	4.90841495057274	4.76918474457381	5.23684783033726	4.9477247715185	5.27592831420691	4.87600926866349	5.03735785018612	5.06146835958853	4.97835449403515	4.92836005237961	4.27795231146079
CBLL1-AS1	228753_at	6.34758881990388	6.16374779954814	6.22250277158049	6.30555143745545	6.19060777422458	6.21777093447995	6.15056443565901	5.84366445987715	6.14183822073302	6.07685835112976	6.01543060324314	6.14852413354336
ZDHHC12-DT	228773_at	5.33268733299823	5.21020747763084	5.25625322941269	5.40835997080188	5.11810227581538	5.18785615997512	5.07447502314507	5.14472390218141	5.18181204123815	5.25975996455865	5.13264517599842	5.24160702982816
NCK1-DT	228799_at	6.0226060734638	6.22722348574846	6.11839606481017	6.09544556024205	5.95510968210914	6.00570232883872	6.14933489318911	6.04583942889955	6.07620441796679	6.04504776976285	6.0746753524392	6.2841971646912
TSPOAP1-AS1	228826_at	3.12667094517056	3.23205955798302	3.29310828313794	3.33372222478071	3.28400026107301	3.28364142277772	3.24392384641855	2.8701910199072	3.20189948509225	3.24167755761389	3.18047769318832	3.23367638623432
FLJ20021	228832_at	5.11213025844476	5.53996816360885	5.7272558440977	5.67896712382563	5.89100928760936	5.59309435879116	5.79112083636346	5.86841836531795	5.63974934017537	5.92780672863104	5.57562420692251	6.02550826087638
LINC00863	228839_s_at	6.5144151747489	6.49592220580022	6.6217216753152	6.46609521580798	6.50033472011928	6.59394885414663	6.13390046460711	6.26347652549579	6.40447286841407	6.21367721332283	6.35138497320893	6.4443656023678
ARHGAP5-AS1	228889_at	5.65642312779469	5.87370458698337	5.84659689788699	5.63398579771234	5.71837994889467	5.81114962538127	5.85073816901943	5.81799564290307	5.71696729966205	5.84865339320804	5.78336062776907	5.57350357213556
SNHG21	228930_at	5.50401210693272	5.49058003575988	5.60239700974201	5.43923114663707	5.34149206039837	5.55924617355245	5.59154681725111	5.26843330595382	5.48063485305642	5.50490896508067	5.41420985770926	5.20041638635695
PITPNA-AS1	228972_at	6.10307136036024	6.19133671327928	6.12804795318863	6.26914936797328	6.0848341691253	6.48186308394597	6.0848341691253	5.85657239367602	6.29602394667554	5.75453287826525	6.04611416124244	6.06659447932065
SFTA3	228979_at	2.11544220396283	2.25531918689715	2.03903640378433	2.46517399307797	2.20295869417617	2.25488249193795	2.19023642345273	2.29599206468473	2.12640452737748	2.52779900257828	2.34281043379576	2.32732957215477
TYMSOS	228989_at	5.1330321510715	5.14849565121225	5.24982082255602	5.13476417696311	5.00726169121203	5.18096387267032	4.99883809963221	4.90050298929182	5.05417233536072	5.05268206341091	5.18191933749148	5.17881634024216
LINC02615	229006_at	4.03119031293588	4.10824456770623	3.90217037687599	3.84187249276405	4.05434635357939	4.13788815877601	3.88693384819631	4.15504666182035	3.94064664844081	3.96086437276644	3.87038909679991	3.83225529050093
ITGB2-AS1	229040_at	3.77914464810937	3.85457549040423	3.85895701558433	3.73317252075784	3.52856437486443	3.48650429749428	3.47970296559214	3.95268580723979	3.9511227654212	4.22605309994319	3.85315661991022	4.12517853826404
FAM225A	229059_at	4.01006312777008	4.11119543153359	4.07316057554205	3.73643879297087	4.11359033657036	4.21610594058971	3.91328450898242	3.94107889174908	3.9378735317894	4.32342031846738	4.05558101623842	4.53475681936003
ZNF436-AS1	229086_at	5.58269726986216	5.55257171842471	5.48163014111121	5.58045969469086	5.64312318580423	5.61178828486183	5.14205671784147	5.46067226018293	5.50086932659327	5.22834802353332	5.64750819481223	5.63035974954237
ZEB1-AS1	229090_at	3.58737894146319	3.54260707051903	3.73539128915322	3.29666666053486	3.10039949364013	3.17810926831398	3.14513719464275	2.9882075393364	3.25264721251096	2.91307873488492	3.21195592030518	2.76894817349487
ATP6V0E2-AS1	229094_at	3.82869032833652	3.71159797888593	4.06477282060657	3.90841253806638	3.65475025402891	3.87874672263876	3.83344651362366	3.90420889508155	4.03432136505831	3.7333990996344	3.92416581318662	4.08094123844991
PEG13	229108_at	4.66824073588402	4.50261791512318	4.65744860441449	4.46487155551358	4.7231199415414	4.63072556503818	4.82620672477921	4.72658924848237	4.64845691534766	4.62909536010019	4.43872717634449	4.80294147367984
PRKAG2-AS1	229156_s_at	2.71645444526637	2.440365391046	2.58806428569845	2.50399092695018	2.49334418579151	2.56330923965815	2.71606232665991	2.57409271354437	2.83716558142977	2.67240384017835	2.62771249671283	2.88977783261984
LINC02482	229189_s_at	5.90421854248365	5.65825943397419	5.99991361881726	6.106789731005	5.67848047752351	5.90326864423446	5.79630601135161	5.62370838991832	5.87784576837071	5.80864189528927	5.73387686322104	5.70390043316382
ZNF496-DT	229200_at	6.34052000302336	6.31854002271569	6.44789880306954	6.26698559080435	6.25344609952307	6.2338337885914	6.31853710404179	6.35031965586036	6.43811893019804	6.54247237768838	6.3731104352966	6.51468510567481
ZNF793-AS1	229205_at	2.82374873603597	2.80599042915318	3.11200851724285	2.92182875620334	3.03659837801049	3.01424032999737	2.98914709600375	2.9882075393364	2.78831427351106	3.0451218126648	3.31993838890258	3.21786637090336
DICER1-AS1	229227_at	3.34894988427921	3.74037529623473	3.5533576468455	3.84326875593489	3.96745494719493	3.76761203879731	3.60432802818644	3.68843303455631	3.96000406202965	3.5533576468455	4.0601709952152	4.14059882896774
CASC15	229280_s_at	4.07672693183485	4.02417046201418	3.85657244945218	4.09726314706484	4.02065196861063	3.98332187871454	3.96577495390633	4.06332976149092	3.91839800128322	4.02673029885383	3.89105040560876	3.96348692081003
LINC01503	229296_at	2.96428640411146	3.22739552238679	3.0773577513739	2.65691500461512	3.1538234968439	3.18238036662464	3.14146823536846	3.45443232660565	3.09555680488607	2.96527704988416	3.07042141627604	3.01240039220008
ZNF571-AS1	229328_at	4.58681038958738	4.38237848490076	4.29182677750676	4.53624285929974	4.53090091147882	4.46124926773249	4.4954795798963	4.44699695137798	4.49923329449161	4.33016493596659	4.31960118870258	4.44699695137798
MIR4458HG	229347_at	3.44989481690684	3.34313724345084	3.60398963951477	3.45726539706758	3.46904607044277	3.41715423209955	3.47024309506816	3.45442636553694	3.43919389229326	3.08565443260281	3.59838706754642	3.42452481226029
LINC00920	229363_at	3.81381608725352	3.95780319429418	3.30591478213778	3.98189308368188	4.00059652447201	4.01109226139693	4.20722094497236	4.43627235428997	4.07914304033709	3.99159045408502	3.80329770501972	3.6841296156715
PRDX6-AS1	229364_at	4.65538490959891	4.87612618471572	4.68781083550399	4.67318180763576	4.78281117081331	4.81871603471488	4.86153230256841	4.94730616520703	4.54319083800813	4.9543311538327	4.88861717922825	4.96637764582429
MIR155HG	229437_at	2.10438251743512	2.20634867859737	2.2343009026289	2.4332670095163	2.20634867859737	2.20634867859737	2.23144025230742	2.30407510055754	2.15270546969189	2.16533786238262	2.27005162277139	2.32272855558522
ILRUN-AS1	229444_at	4.81820758649306	4.85429655213954	4.61113737793989	5.26737878924073	4.40865536601639	4.96668241260654	4.881846988119	5.05257414007852	4.87495905025049	4.77346998908466	4.65067553036108	4.76399778592955
LINC01614	229479_at	2.38349908600321	2.50576071546461	2.90496925738124	3.02241968527013	2.61709807061924	2.80493634416901	2.72918353386308	2.93731278079063	2.84804279171262	2.99885510339407	2.74159634677579	3.13349154446987
HOXD-AS2	229493_at	3.95661271215676	4.03871198660499	4.26656828380477	4.00109563141711	4.0487098489423	4.13465821528561	3.89548935366277	4.33652410341717	4.11786441397098	4.16544565193084	4.30339353361581	4.1593993415552
LINC01569	229592_at	5.83118748534946	5.65315139934232	5.7776771803601	5.95363120495022	5.85212329124689	5.8323626158967	5.85073816901943	6.01716563420211	5.48514874753788	5.68770270318998	5.76812270875643	5.50549345568319
SUGT1P4-STRA6LP-CCDC180	229627_at	2.90361862766179	2.92743607443454	3.45824223716458	3.24438525369216	3.33095267267049	3.0877964282246	3.33909792708899	3.2440709157235	3.03806282723322	3.58119539524747	3.3620649401619	3.26775667817592
LINC01094	229635_at	2.16861242736147	2.33051852306751	2.26709544937545	2.2885079493209	2.40736399385271	2.36988865195017	2.33634916121941	2.41113931103984	2.67427890464872	2.58949045953616	2.33153064645722	2.24555946266146
CYB561D2	229636_at	4.1654562442436	4.27872710273706	4.19701539858162	3.76945295956305	4.45686783569996	4.26908873370131	4.30583464780825	4.30925602120941	4.14876326115067	4.48143570561893	4.47731033023584	4.4095772033416
ZC3H12A-DT	229678_at	4.28596749394875	4.13531107189121	4.54661293821327	4.10469792809229	4.28484401931048	4.04807291073137	4.2818215514147	4.42096613382012	4.07366057941431	4.30050542847675	4.45845009906224	4.48570853831568
LINC02035	229699_at	3.19983369267438	3.19955654784829	3.13262424274163	2.98784868621195	2.99262800138413	3.31196279859812	3.00240613757316	3.21926209491206	3.2459563136566	3.32737366426909	2.6709270884717	2.85960396860164
LINC00653	229722_at	4.32157470451046	4.23648645551011	4.38828264046147	4.4461351882675	4.25558408300872	4.35879029912285	4.2504560041846	4.51401353002584	4.33761498432069	4.22229353127445	4.26655538637214	4.42260462353717
TMEM44-AS1	229754_at	4.0552166412723	3.93202892384621	3.82576539038341	3.75123811688903	3.83846941272732	3.86282494072988	3.74159009867344	3.82587557938187	3.80994736299272	3.84498465497317	3.79900564892245	3.83917183293146
LINC02893	229761_at	3.05371464039532	3.31136322587035	3.48863093485161	3.40195003537034	3.05547454657557	3.0877964282246	2.94905343885255	3.48187571915087	3.09792528699838	3.16378232844725	3.27449298027101	3.11990956866148
LINC03013	229781_at	3.41574930430915	3.2059538677041	3.29696193049111	3.4175710327803	3.2238380889236	3.07397680567106	3.33949559097589	3.54159617440877	3.232746972263	3.43040727697791	3.04875583768429	3.25696782998331
TMEM161B-DT	229815_at	3.47577216621532	3.81427138527921	3.77666393551054	4.09578461931176	3.58549760831262	3.51603622525826	3.63354264825681	3.63089522154433	3.56368536169127	3.29789753732555	3.71345816835916	3.86535984552832
LINC00526	229829_at	5.82377530263806	5.63069482782262	5.76963355167196	5.99578110519994	5.60305073182962	5.82377530263806	5.68429818412165	5.66280433130813	5.65116334282173	5.67303873166035	5.81931999776124	5.6287245982997
LINC01315	229930_at	4.06217966463395	4.21291706736642	4.07659095408391	4.17790600441954	4.36358211770837	4.31631476314171	4.35985837215411	4.2196129030599	4.29652305562302	4.29022541931578	4.22975851433631	4.45869448044209
MIR223HG	229934_at	5.58007703942089	5.03540594602852	4.44631528705094	4.63940909704373	4.4720669594771	4.69975763696572	4.78777857087457	4.76107437128268	4.77828727679304	4.9201611343615	4.84344178816048	4.19565263343658
PRKAR1B-AS1	229972_at	5.16357008709979	5.26674941533427	5.19000957083807	5.0822694272714	5.15341046929364	5.08328579884144	5.12941725146507	5.22864048034167	5.02917615218503	5.38964493282274	5.36690091058093	5.22416240647279
TSC22D1-AS1	229990_at	3.48533948206396	3.64080013197984	3.63383121286415	3.41153038782027	3.75814845728735	3.66132329103153	3.48957155238765	3.79031804709802	3.6284820460529	3.78592821414363	3.87422465162692	3.88197194871553
LINC00654	229992_at	4.31827687552762	4.37341889580329	3.90472396284764	4.24195011995358	4.43140783847433	4.37165077274845	4.28636292000747	4.35171252794101	4.33445752859332	4.30377917449737	4.19454203438204	4.3818511997168
LINC00324	230012_at	4.51821836936376	4.25659770179298	4.41169643731848	4.29855386574964	4.24854192126344	4.20013008054729	4.17633438722504	4.34310848855166	4.34151594014067	4.10500898256299	4.22140751357083	4.23423790402699
SAPCD1-AS1	230096_at	3.75933687139065	3.76799921637253	3.72840808119207	3.40681479970323	3.564792193187	3.564792193187	3.60158461264418	3.75714902388163	3.85856968915887	3.52239575226714	3.55504525797657	3.62826782611416
LINC02716	230115_at	3.71167842514714	3.74297493940308	3.87195001177867	3.64568786419439	3.78090526053158	3.77612173917556	3.77720481354575	3.86072055175098	3.75920699556904	3.95166425062236	3.61441286648958	3.74106474443361
SERTAD4-AS1	230121_at	2.90151030787996	2.90153439145134	2.97374481522715	2.94403416143401	2.96775026915267	3.12693203739741	2.77380575936706	3.28675847805199	3.13364468525824	3.03622045555301	3.00580856995575	2.98649516597559
PCAT19	230132_at	4.36888853845801	4.31268929257487	4.53289940676748	4.24474666234492	4.50135617412951	4.33025458263174	4.41331365432385	4.34142896625744	4.28037646206503	4.32735788449373	4.50181989949541	4.23902085811548
UBE2D3-AS1	230171_at	5.70524138416403	5.44157304449877	5.40983047976484	5.3306180069045	5.36263099298276	5.4109095190704	5.44004073087126	5.58859525794725	5.4840197928919	5.29339407211756	5.43266693246324	5.44004073087126
PANTR1	230184_at	5.49325157431589	5.43769953909017	5.60492866597202	5.5962318144318	5.3018783367786	5.56610044152135	5.43155517775679	5.68303022684371	5.57873078835155	5.53345995146338	5.41994467937166	5.45950322680981
LINC01405	230195_at	3.30955009251978	2.87968291520993	3.70614602550938	3.32740796308344	3.47024309506816	3.42499654129949	3.41381288643352	3.16400167441137	3.22448562231348	3.36787446544754	3.06963966935203	3.70024847490459
TDRG1	230236_at	5.6919120115906	5.67082068634001	5.52614756135945	5.88876329808513	5.72066492242285	5.62889124474083	5.75217809930429	6.09087404762053	5.71771060987436	5.65172568170599	5.69067081075213	5.58651277091688
LINC00926	230245_s_at	2.9628154823214	3.28785264928535	3.27674928980257	3.34367647219109	3.22174961987121	3.4168418794943	3.15136529080029	3.2113028561451	3.39754111223744	3.49004044617638	3.1865113947771	3.5780506528541
LINC00461	230272_at	2.38071730782858	2.36774581088298	2.61753457502306	2.36317025649323	2.53095081917795	2.27124520530832	2.21161097568063	2.68081614538344	2.34343614496126	2.54673480228116	2.52274316418814	2.61161217749235
LINC01504	230279_at	5.50639230346176	5.76396232663758	5.32628979526496	5.5962318144318	5.69931821870317	5.62574790333146	5.59703170737642	5.72282714443395	5.35619642801638	5.75280992479983	5.3790719985881	5.66147415568061
RALY-AS1	230294_at	4.08802687551555	3.94559779698301	4.06923153686743	4.3155048870617	3.9504903072292	4.17465031896807	3.98050429479217	4.31077979084174	4.35582133423695	4.21317825814575	4.23439926571091	4.29849434015825
SLC25A21-AS1	230307_at	2.31068609670717	2.24169364056579	2.31427726197702	2.36495097543578	2.37747889192758	2.49153844244648	2.47674855285508	2.32986569893351	2.33229294468685	2.62373078931043	2.59047425755683	2.58285395246922
LINC01816	230325_at	3.90021386332286	3.60881698861486	3.89431613998129	3.87334771574862	3.82832321251253	3.84754105488421	3.50685082745262	3.90931923581015	3.99199121817219	3.80896575245425	3.64450509197294	3.79052371107296
COPB2-DT	230334_at	5.67256775278756	5.81490988120245	5.72899026102013	5.68000685996268	6.0129023038568	5.77223128685938	5.74735023300889	5.85280761142474	5.80670978245361	6.0121860436021	5.78684611081505	5.82557615630325
FGF14-AS2	230351_at	4.30486218551119	4.17529548355811	4.03038783681465	4.19967671340699	4.2697229577203	4.20013008054729	4.19852481253356	4.07108658291483	4.1751856352307	4.41078369725675	4.2957394427454	4.26727845157094
MIR497HG	230353_at	4.75404917641204	4.53421601342141	4.72589203436377	4.57490343548577	4.51226058036352	4.33025458263174	4.64341096836117	4.55108904191306	4.50691288848707	4.75405231709316	4.60793919442552	4.56016894559506
LINC01431	230366_at	3.28796435978553	2.88125457521174	3.16937906226622	3.22429184806712	3.41955434079496	3.22107166251435	3.11566978067446	3.50780894183045	3.29632194553241	3.13619220873817	3.58375327499881	3.49452262273234
KANSL1-AS1	230388_s_at	5.23380304871451	5.33419428085037	5.32985470269416	5.34627577039449	5.39941699347757	5.55434486340335	5.29846774031964	4.94977465072685	5.23969638123072	5.2928376043138	5.22921611770953	5.34064563438865
WDR35-DT	230390_at	4.53974211783565	4.34630677232745	4.52644245044513	4.50727130965515	4.44108496390849	4.50492564086171	4.38058678075434	4.5598412631956	4.25892344660696	4.6301766169408	4.44492954394259	4.67721533611839
IRF1-AS1	230405_at	4.4527595961058	4.38512621371127	4.16233310145897	4.45585054923013	4.52515598911618	4.33460146198224	4.58040496247306	4.46284084982261	4.51347367725325	4.24006865153006	4.37586750624515	4.40562024399058
FOXD3-AS1	230423_at	3.664616102685	2.94959699239025	3.51524878399445	3.2993239363818	3.64123681272268	3.22869983654378	3.55926474347376	3.49760179537012	3.62058915232981	3.76053207248327	3.61039681669948	3.93262766749212
LINC02606	230431_at	4.07621643912728	3.79850729775376	4.16008386216336	4.03114228581058	3.99221880285844	3.6682755746384	3.85184672060586	3.71145854063762	3.78148630378332	3.56686051985514	3.80779132640544	3.78131448511139
LINC02532	230432_at	3.53376367137788	3.65716252253013	3.40085682005291	3.5505381256847	3.31686060528833	3.75656681590599	3.99167318755432	3.93198280197301	3.77604122206981	3.54060351189069	3.64062662189287	4.01821915687852
CNN3-DT	230433_at	4.54619566188971	4.58863231610795	4.55273697505293	4.47075221775405	4.58863231610795	4.50306799404506	4.46853954492734	4.40126811040599	4.51647815118442	4.37894421046603	4.38769647965184	4.52471463384764
RBAKDN	230439_at	5.26111685133205	5.22798163871108	5.01369030316335	5.04119021642204	5.53761114444826	5.09812874233618	5.22659045605809	5.4986118721063	5.32059806513965	5.42802655429936	5.38823807257819	5.48608078514635
ITGB8-AS1	230446_at	4.28947217742656	4.49124470037371	4.66008326465534	4.46640246862561	4.48342671888659	4.56292060317444	4.49183953185486	4.63081623475519	4.78250045851591	4.72422186917372	4.69977461921721	4.69637901025787
SLC20A1-DT	230452_at	4.55596921318235	4.44918867454912	4.43323438387145	4.38711618922738	4.46959327224709	4.63298059502111	4.42867225333341	4.50437864395522	4.46955976743693	4.62565004557333	3.98798080143674	4.3141154215834
MYLK-AS1	230460_at	5.73381027709202	5.48848975613216	5.61824715358786	5.57801814723687	5.8199107706765	5.5226587435918	5.69168253204431	5.64531140313862	5.59081188432135	5.88989432991268	5.71168668487413	5.76404284815199
DSCR9	230470_at	5.40112495255273	5.59886197216116	5.67398429223931	5.40325031337908	5.80360866654736	5.67599328159368	5.40241111836783	5.61185994816489	5.65996913521663	5.80369660969337	5.71324417285838	5.76197954307978
LINC02901	230487_at	3.21518758061983	3.26353673195683	2.82407272130203	3.1695640561255	3.26011410731111	3.12443585363945	3.41279142968119	3.10983275241178	3.2730989101685	2.88847024189844	3.14591575855951	3.14519792087244
DBH-AS1	230488_s_at	4.13546369776753	4.55529821519816	4.28120543796125	4.37258997109607	4.46392499666499	4.40891914882257	4.58642229670508	4.4574922846855	4.60607506458833	4.58196699182826	4.43872717634449	4.58556914459063
LINC01102	230495_at	2.74040271136504	3.16437049591889	3.06729123297399	2.76415959110509	3.08510276427542	3.41212451162343	3.17558679763397	3.14166080788283	2.90239967929439	3.01820952170206	3.23167686013445	2.94564369490498
PARD3-DT	230545_at	2.60061963014831	2.52626399071084	2.37410357678536	2.43330860162381	2.440365391046	2.55101260979758	2.39792976624229	2.80493634416901	2.49757615955433	2.735300513761	2.44904644863533	2.65725844093435
MORC2-AS1	230566_at	7.21020051130368	7.17182949048054	7.15271966030647	7.49357120927301	7.16948414330058	7.07284735661909	7.25076906919322	7.21334275835456	7.03662421154986	7.24120028036079	7.14422858653558	7.15019996301429
WWC2-AS2	230572_at	4.02220417162929	3.97158673503797	3.96331546335034	4.13701162404861	4.27147118114296	3.97510100944797	4.1613257727463	4.18214201286729	4.51044104074458	4.42948234718401	4.22140751357083	4.120763594115
LINC00844	230577_at	1.99849298239085	2.21249724460991	2.2194721354293	2.15723582015578	2.26942091171658	2.07177855990039	2.25972596662663	2.2756038551895	2.22179709903576	2.06361304893096	2.38043399837591	2.76597934264287
ANAPC1P2	230588_s_at	6.75048509340397	7.01232252578867	6.84395991199291	7.04163876977194	7.1020128798381	7.37395004478511	6.8273202423373	6.71637082132609	6.95220243177962	6.83911159252454	7.01291966455112	7.00601439138822
PGM5-AS1	230595_at	5.17881634024216	5.27292280600974	5.27929946669304	4.84419937043822	5.42474840317602	5.16114292720223	4.94668025951721	4.98145719191404	5.11810227581538	5.48896010420442	5.39756771876804	5.19369602742894
OVOL1-AS1	230617_at	5.06470960888362	4.88138909126847	5.1423535563326	4.94402619999312	5.21239835730304	5.0770032152199	4.99600419838099	5.31654765930931	5.02870251319442	5.2628012213825	5.04613732191034	4.9794955488804
HOXA11-AS	230666_at	3.86444803400344	3.89716724966329	3.96369752289358	3.52845693271986	3.70428059353905	3.80779132640544	4.01113926742105	3.94442203139384	3.82889086306758	3.79333369213172	3.64420683424612	4.00490631273098
ATP2A1-AS1	230696_at	4.96283396685928	4.9370681915825	5.24372062740813	4.89189609913965	5.16883024534229	5.00190720318851	5.0153152936329	4.9506960133488	5.07596285942746	5.21151403747363	4.70515039060476	5.23153149191292
MIR210HG	230710_at	6.15986343774125	5.93371930378424	6.17910386671861	6.58334111923925	6.5894183948232	6.87015737154578	5.68721096420097	5.47264213060241	5.95881474712294	6.00303082711478	6.22383208022808	6.21159293804554
HOXB-AS3	230743_at	4.11772656861187	3.75674343844032	4.06923153686743	3.88173209373432	4.00059652447201	3.98398563318877	4.1311612727936	4.10620833665032	4.2456481720233	4.37406118457553	4.19226515729188	4.08546472814348
RNF157-AS1	230776_at	2.6506010615182	3.0937842595541	3.15967204943058	2.89561630828594	2.81967451659208	2.80493634416901	2.80420453678383	3.14940220594097	2.98508579527763	3.13197172037144	2.90804382180838	2.9563434687324
LINC00886	230780_at	5.24485988809605	5.43139277623807	5.40730302440308	5.46244470745278	5.31643873556923	5.46277217524998	5.52109570420537	5.45548252807306	5.14304849247019	5.51707251547711	5.44444625652367	5.37912169043292
LINC01088	230781_at	2.95734037732987	2.96565907364567	3.066773249744	2.96646068149465	3.01186602379972	2.87193650847765	3.05286895343479	3.13231603340855	2.92163279129351	2.96638895414685	2.76002031181971	3.00820196060841
RFX5-AS1	230787_at	3.93897975577469	4.1072575902359	3.88860471662648	3.95588844179616	3.78665994516809	3.54876361287682	4.04132914645853	3.79125898331271	4.03108054188993	3.86535984552832	3.67833752972475	3.86535984552832
LINC01191	230796_at	3.76449489273343	3.92930247733478	3.66719970860019	3.60399602812903	3.77814731577881	3.80779132640544	3.51086234809587	3.83160786753955	3.67983833339685	3.89468959022421	3.96314666459412	3.86375798987779
LINC01119	230799_at	5.3624001040299	5.3881295294882	5.47958458567819	5.30363838664004	5.49911275161253	5.43643075104457	5.28785151601862	5.73880463270891	5.33899593754754	5.58715277992041	5.21541478466512	5.31287747099269
BCAR4	230854_at	4.14266489842047	3.87627048536889	4.16807311103477	4.18914793857375	3.88134436916084	4.17795589073545	4.04481583755437	4.29854384296893	4.33960846786403	4.23698225295653	4.07077841828162	4.07531207300313
DLX6-AS1	230882_at	3.05204998498754	3.02944227824415	3.07070049635651	3.17604371445963	2.87995489911968	3.11177220069082	2.96245457409936	3.16872335104365	3.120945295386	3.09389155944937	2.85966040582281	3.07070049635651
LNCOC1	230910_s_at	2.79118685942928	2.72561227025865	2.63151226904582	3.04340828152973	3.0032524261968	2.82781396200963	2.42363224391034	2.98416964480614	2.67196906135317	2.57560782098277	2.70418363620697	2.6200171183835
HAGLROS	230935_at	2.97404609904894	3.23627405667647	3.49412792363658	3.26131499201425	3.24361092740081	3.09313771910327	3.29703762068675	3.57389359246741	3.34004421389274	3.01779775633159	3.54060351189069	3.34004421389274
MAILR	230939_at	2.85425804509202	3.14985791445629	3.08950679201805	3.12294462212361	3.13013916584856	3.06428334981183	2.92128035694788	3.06301808496382	3.0052711337047	3.41074068933986	3.01593108146166	2.94839111270752
C6orf223	230944_at	7.8093510370259	7.85296668426188	7.73471986233275	8.20070024848266	7.97635558600323	7.97902667962029	7.33330865172042	7.21311601328574	7.31205243589406	7.70476763522853	7.59069577233853	7.60664587205824
COLCA1	230956_at	3.41590481944014	3.53675861641783	3.27689296542862	3.50106645769355	3.90332437804167	3.43932500678994	3.37478874969928	3.78317106279642	3.54243582654767	3.41886701437585	3.6153563780441	3.50200938071276
EMX2OS	230963_at	4.31286294994544	4.34195668366536	4.18536530473319	4.30879893541028	4.3356165553447	4.38547106640768	4.36552279370498	4.48565231750212	4.3596176985556	4.36650728447804	4.38459393919753	4.49692915691553
LINC00967	230978_at	3.28327035158165	3.28685989329221	3.02913387110165	3.45612424525498	3.54038889804897	3.13998670032302	3.28327035158165	3.22120936549212	3.06370450626474	3.32940328140764	3.28292087014895	3.57846051560978
LINC03026	230991_at	4.39766454806884	4.45641084443619	4.5592164672471	4.67959363722889	4.43323438387146	4.48460058144723	4.48662076702223	4.5583715762108	4.37541471812357	4.77407802101921	4.5754007297387	4.51765329804843
SPATA8	231006_at	5.1938452118572	5.40987808887048	5.14481419546057	5.24433516195388	5.44440611554264	5.2325808949736	5.11542423999367	5.28800681243031	5.27746491129114	5.27995186471609	5.33317286730409	5.31385005551556
LINC02749	231028_at	3.34734644499995	3.4690882548318	3.56990910239505	3.79793519612961	3.41376525375405	3.51605433880639	3.26569916911589	3.39265461441296	3.41496037447758	3.30094675966295	3.41473905057617	3.41485662065892
PPP1CB-DT	231036_at	5.29520048879317	5.54493441421781	5.26857534971467	5.41408717728018	5.3991089965357	5.2945334411601	5.46108872411999	5.47536197997578	5.300178771408	5.26862280512325	5.08762142183514	5.07386438479715
MIR302CHG	231061_at	5.98357282441638	5.97983840309229	5.9071484692629	6.44036854010492	5.7955672230262	6.03467948606806	5.9257836447789	5.71084863609233	5.6877628249163	5.91491662115834	5.76831482493428	5.58623413849
YTHDF3-DT	231071_at	5.08328579884144	5.58625717696966	4.87591370690412	4.89077552952175	4.79658444069178	4.8161154886606	5.18283107020356	5.12668735706434	4.79514242903671	5.12435135965913	5.13469551958156	5.39015654447324
PCAT4	231096_at	3.04076644778621	3.30681550259541	3.07018585858768	3.42440629379595	3.02040554717666	3.05834950772238	3.11499875631877	2.89624936007833	3.03088398080066	3.08873758582123	3.30039155577583	2.99241873910612
MCHR2-AS1	231129_at	3.51928855605372	3.41088822462403	3.56887148642721	3.62595033239232	3.32506494264145	3.34976215429225	3.35989366808092	3.338268644461	2.97009490079041	3.40446838944178	3.17899527850851	3.28690862812713
LINC02610	231135_at	5.56926905665169	5.74230254918	5.77297449888807	5.79594575808548	5.82615414389759	6.08197188175669	5.51632784972159	5.50792577536709	6.01967856814348	5.72014560589135	5.71684612720207	5.76182124230558
MED14OS	231226_at	4.01109226139693	4.27147118114296	4.20837627174779	3.83556783320803	3.93740696881309	4.12745720886685	4.04664710145492	4.18249357322851	4.16605202892447	4.52302902729267	4.13540794355196	4.268221263354
ADCY6-DT	231232_at	3.47070475288827	3.64767635221833	3.29786061665112	3.48397293152115	3.51353224271211	3.14537661127118	3.60612867446138	3.47070475288827	3.489261988349	3.4429621153064	3.4899917524113	3.57543713510265
PCAT6	231233_at	3.85728605755506	4.02657253167134	3.75602776910276	4.0452961448572	4.24737919197839	4.00761675273163	3.65450545375925	3.59282719443688	3.49525995599962	3.71256895631548	3.81140877484202	4.12826022969034
LINC01874	231256_at	4.66406121328572	4.57344667531022	4.66543181575366	4.51004759492294	4.63826539627089	4.65597720223241	4.59133350944356	4.67462028986481	4.62567344360391	4.75804422612354	4.62205546375372	4.90408228282301
ZNF582-DT	231260_at	3.12498284258341	3.33287525462274	3.21202025087477	3.19637490174882	3.29060181109597	3.09648350272077	3.32202506213184	3.13033143766684	2.95176958399744	3.14593750930452	3.13104444389173	2.98969185594393
PRDM16-DT	231275_at	3.65475025402891	3.73060536514738	3.81681599831933	4.02765821213209	3.93228078248522	3.88672912855274	3.94418832611917	3.92723380457842	3.81796719059331	4.05223814202204	3.90848585005045	4.28484253278563
LINC02688	231278_at	4.19327131058012	4.39931701250208	4.87812771250503	4.59745250043521	4.72212821308477	4.45456594528411	4.54177860712489	4.64623658374297	4.79320798311412	4.43499642348393	4.54579978283731	4.57851205936182
LINC00158	231303_at	2.28135108826532	2.51315224946897	2.44221994811518	2.24549202032841	2.43255413527489	2.24566235814091	2.25017815430552	2.42998212615649	2.4483369280131	2.40976584315738	2.45294703385751	2.64329547147558
LINC00445	231330_at	3.79227127510405	3.84547556517982	3.96338693834199	3.78693342000031	4.02932449532681	4.13884324147106	3.98977905005584	4.00397474741769	4.00731231398832	3.96464792726146	4.12087424240832	3.98532374517902
LINC01723	231333_at	4.30956918669867	4.44918867454912	4.57029881146269	4.47600196112153	4.7343387065311	4.62788670765011	4.33643255022793	4.67764757180186	4.60552508491861	4.4038758183231	4.42564706337458	4.52418141641375
LINC02502	231347_at	4.3981150087774	4.43268136617819	4.16848435809413	4.65026322454113	4.27147118114296	4.24120182504508	4.27677629736718	4.2573076427537	3.95916420640716	4.24488836073112	4.41382330920681	4.17821314176836
LINC01350	231350_at	2.86398024357019	2.94050889342997	2.51567866385552	3.10265593847702	2.78132581670651	2.48846529609586	2.89501899053356	2.80493634416901	3.2017129569922	2.87357253972833	2.7982980638451	3.15878329700243
HOXA10-AS	231365_at	2.72181301532363	2.70605974020339	2.61508504379393	2.52768910795732	2.49365463787491	2.75766970022159	2.90907612886762	2.8017800022648	2.60511030419271	2.77703585450035	2.81058452189138	2.66233334052693
IKBKB-DT	231378_at	5.88321709348802	5.70742791182695	5.97456989165986	5.94165888347694	6.08461769352555	6.00432513723205	5.71999323595401	6.09013810633295	5.81547629174198	5.70434306373627	5.71958047107797	5.90616334929794
ESRG	231381_at	2.83359602568272	3.08624579023581	2.95455540236995	2.87577023300715	2.98680531480863	2.80012744382684	2.8291121542674	2.73612268718901	2.6838321734934	2.83869003180763	2.7307092366869	2.99922617574445
FAM131B-AS2	231402_at	5.56610044152135	5.74704764580906	5.79872815242161	5.67167110176229	5.56660147252837	5.60471633206086	5.68348820119039	5.71084694452329	5.68891400898278	6.1142936004403	5.81678021039435	6.03932372561961
LINC00710	231421_at	2.67603166922776	2.88817650734744	2.92530121784794	2.65448300644072	2.75874747281222	2.79422240884817	2.75874747281222	2.68612789264919	2.83716558142977	2.44021157257231	3.10898749644627	2.63959948769505
LINC01686	231427_at	3.48204669939048	3.52051805673451	3.76085504205845	3.54579747834603	3.58693272551099	3.49919810561608	3.47579352614166	3.64303398586939	3.41199693427728	3.68215439430737	3.24368573884957	3.49103063573879
RYR3-DT	231436_at	6.73294383884319	6.52162182543513	6.58828263104353	6.45248805255282	6.42850472298542	6.53846379302252	6.59711418673771	6.74005379960711	6.65037061493702	6.44713198539996	6.41728572504332	6.52530788650032
LINC00943	231440_at	3.20729147019796	3.1124024054225	2.76279449528218	3.28756022353849	3.20361833545524	3.10355837834885	3.05726567045251	3.30873829356297	2.86222391945617	2.78403474897025	2.83810535085433	3.04381759655745
ELFN1-AS1	231443_at	5.43706244063902	5.23329314301335	5.11185012427266	5.15930258542899	4.87158661721748	5.12128795449286	5.27794048678572	5.45785352414458	5.27010319457117	5.05023158649484	5.01456850030622	4.73576343950528
MIR7515HG	231444_at	3.38597160014739	3.39544209574694	3.3834903183331	3.80720776432349	3.42464484137183	3.38258736822561	3.56864202445829	3.66667644904582	3.51410021769559	3.53912354861138	3.39770956739512	3.34218557159349
LINC02366	231446_at	2.94112738762733	3.33608345108013	3.03498676104546	3.12401387071786	2.80038545721309	2.88797610248539	2.84133642859357	2.97275044577194	2.99736288827621	2.95598736963599	3.0235903254137	2.83165818034728
LINC00851	231447_at	5.03600373096737	5.09076957514698	4.85335834896332	5.40691830376046	5.17815900779669	4.95116291210019	4.97879603988661	5.44063061267797	5.01692154417224	5.03733555920275	5.06444968542418	5.17565056404723
LINC00487	231455_at	2.34928308407566	2.31161260586436	2.59937036752758	2.65359437499052	2.4491402907637	2.25672426581769	2.23728413172291	2.72723766612862	2.53341974951691	2.32220912303614	2.53346264055565	2.35098273474702
LINC00658	231458_at	3.17577525488894	3.42595068517876	3.25275534196037	3.52876918023049	3.57264423787144	3.32716711147837	3.58708246127997	3.47024309506816	3.55736557182103	3.68684430028058	3.38064209160503	3.47480920972896
NTRK3-AS1	231469_at	4.4822072557159	4.96818237667299	4.84133661705277	4.48593607069585	5.11690484682503	4.75794749744288	4.77624103177378	4.88467278784252	4.79400406828332	4.89985525965656	4.8411973839095	4.9901918270929
LINC00664	231470_at	2.20923619086133	2.440365391046	2.73275177302644	2.62727827334486	2.47130483622997	2.43905492379129	2.38390864491519	2.51480773409722	2.42320335652803	2.45658005076615	2.45529047495266	2.26142053934456
LINC02349	231473_at	2.46644973564267	2.64504511430483	2.5903865238525	2.60827579026173	2.56159584505069	2.67319858791102	2.67500275206657	2.60537068741397	2.68143600262088	2.43078524449587	2.22739962879699	2.35098273474702
SLIT1-AS1	231485_at	3.2809671315899	2.8300099081829	2.92128035694788	3.3089366816066	3.23435272199407	3.05377235745977	3.24237345630821	3.49450283065761	3.40388484713426	3.42778159908896	3.12033163079582	3.25478111617445
LINC00113	231491_at	3.25858688347035	3.44330931456548	3.3333638540793	3.31386866142646	3.47902830853093	3.13766412848166	3.4085813348233	3.63865041999751	3.43121335046632	3.21317967064559	3.30690983572712	3.1778286040167
LINC01523	231492_at	3.84255305718635	4.12327088831798	3.76874763565243	3.86458166912927	4.17897029720951	3.72936884274256	3.99986182625552	4.00133304004139	3.73630722604958	4.03878587534497	3.99451810313634	4.02600584939312
ZBTB20-AS1	231497_at	4.41958129381377	4.46584899518673	4.61831722092051	4.37792318002394	4.82710478893541	4.4867658455313	4.63596898334801	4.89246799385695	4.75590097219482	4.75465237629013	4.53565838653554	4.62569416848188
LINC03024	231501_at	2.91846121192362	2.7418192508347	3.06230402734649	2.91023963527662	3.13208653493529	2.98791589426672	3.04533600444662	3.27416444901578	3.1952964314109	3.02278714309109	3.08919480078301	3.21183518582689
ATP13A4-AS1	231512_at	2.18451791802586	2.13111347927374	2.45371908736687	2.17718752957287	2.29831993989261	2.38205651947554	2.24564912792153	2.38999962905483	2.48935671828312	2.31119585993371	2.23322460119096	2.35817772935284
LINC00922	231518_at	3.38791632473548	3.47024309506816	3.33509490240194	3.46604694655897	3.57542121386012	3.53978874233775	3.61709493376466	3.73808550533045	3.72840971247671	3.53505792245353	3.73808550533045	3.55495787178593
SPAG5-AS1	231541_s_at	4.01512183695304	4.08351977004545	4.11329489859388	4.13628007720142	4.07104063395767	3.93200051302043	4.08265528001103	4.43323438387145	4.10400678335603	4.14665476827703	4.32697592294528	4.0783892693289
LINC02805	231563_at	3.50750158907101	3.98694594908064	3.64420778901813	3.56302855244911	3.67787476107982	3.53924136290739	3.72868088348995	3.92784956170239	3.67869480521594	3.79952457183873	3.6510980259099	3.6479226040363
LINC01015	231571_at	4.39581431569688	4.49436148201526	4.54603704018752	4.64057952597592	4.22788790246653	4.33913905577925	4.16944292807129	4.42958999248306	4.61556983566994	4.36495712691831	4.58697738432717	4.23091553567388
LINC01082	231580_at	3.05736816256905	3.1884989705563	3.36756405487137	3.07601787006477	2.99622865072072	3.24585670062561	3.19216094692874	3.17090465779663	3.19216094692874	3.32053647196095	3.27818366856784	3.31135512202632
SPATA42	231586_at	2.58010252645349	2.65504360675004	2.42998212615649	2.70867991909206	2.53368071857852	2.51943395638664	2.66558018818254	2.37624284831556	2.64022964433108	2.81891866274406	2.41625387625813	2.56589648041127
TSIX	231592_at	4.98145719191404	4.89955690252629	4.93718960853128	5.35468452403436	4.96604615424823	5.1475467884123	4.88554891426141	4.79884731084516	4.91735331781676	5.36244023371516	5.13522078216116	4.5157626241069
IRAG1-AS1	231595_at	5.3905887692092	5.24615426835525	5.20708732280738	5.16105422479086	5.4014854709842	5.26072910795338	5.07364850676389	5.57144885307096	5.43332275717675	5.17220679882823	5.4134934344071	5.26553012194939
PRRX2-AS1	231602_at	4.82830122098718	4.89179295150582	4.65897025011243	4.97839695241521	4.87014431219848	5.01238876645403	4.81779266225835	5.20849758238551	5.11207885161376	5.15359618225137	5.08074926250412	4.9477144432113
ADAM7-AS2	231620_at	3.82982779231157	3.72786163114932	3.93195913512983	4.37630213991189	4.02243232307795	4.00235942777074	3.96653565221965	3.93195913512983	4.24638155237147	4.15003758684038	4.4503290281937	4.18614300140073
LINC00919	231627_at	3.83352451358092	3.82908524270785	3.83116749126606	3.74510195618058	3.80067139435603	3.74303514638214	3.80067139435603	3.88592320138405	3.75734723494953	3.95092758532567	3.73452013996271	3.71387315323271
PRSS30P	231638_at	5.03070183906974	5.02141663386587	4.95667289544817	4.9074127934902	5.2969212937276	5.00012627952086	4.84511987309359	5.46325411392335	4.8204642165872	5.03169416986599	5.22253806313469	4.91970093977346
ERICH3-AS1	231687_at	4.01189038167039	3.5518670910046	3.72196777669321	4.10850368892607	3.71731478023279	3.84887436084725	3.93971454370127	4.08269464701655	3.8241589860457	4.43816039182349	4.07001435617176	4.11800919556746
LINC00029	231760_at	4.42427275948019	4.30894416617291	4.54775832176571	4.27672662690099	4.61925582810684	4.41754601910722	4.59367284360737	4.36561112675089	4.46497157800247	4.54870107610666	4.40371732182602	4.66959746173313
FAM157C	231886_at	3.80014843832068	4.07589845706708	4.14823921686726	4.09342650483443	3.86128837653774	4.47589640646702	4.04410551114028	4.17390579790746	4.21778160190523	3.9736278703913	4.06923153686743	4.04282204951193
SOX2-OT	231898_x_at	2.04843502068454	1.96712672515657	2.07177111982994	2.17845576180064	2.03901138320553	2.23952221902782	2.07385311369155	2.04888810712624	2.11025660945076	2.37292047436922	1.95287933351885	2.00084305138169
LINC00958	231924_at	5.15100074750919	5.09111439860521	5.06264561658078	5.26335614090735	5.32785040810888	5.03868514034226	5.18945669757407	5.53207013138813	4.96879740534542	5.03637310951558	5.16300087874406	5.19438925318066
MIR4453HG	231954_at	4.49724101146161	4.65018341250851	4.53130282205312	4.71553450189655	4.72231781449921	4.6373015763711	4.51779465955971	4.25279104987106	4.39892897675882	4.35133732477743	4.4782735298479	4.32962406919751
PRKCQ-AS1	232001_at	5.54507644017281	5.97899216378183	5.86389801273253	5.66418762858977	5.42154198681458	5.71100040687505	5.70527249590446	5.58585934507237	5.91186405464898	5.46989066582639	5.51495444687116	5.64473288519757
THUMPD3-AS1	232052_at	5.4331666917434	5.446459011573	5.39370868445818	5.1142197316911	5.55124520822577	5.53791577034782	5.36436292014901	5.429267325993	5.26981373857246	5.27707956331061	5.35778562459828	5.14351824674504
DNM3OS	232090_at	2.38349908600321	2.27961546894863	2.27151840121314	2.4715859905327	2.23891672284844	2.30345578371293	2.47552464849251	2.3513484256212	2.16924017100981	2.31743810228797	2.25573539014632	2.2048026800255
LINC00865	232239_at	4.43102217633925	4.30893946317331	4.37697892080017	4.37792318002395	4.55143547463364	4.27940710400387	4.20803026695708	4.21462516067602	4.04434442273748	4.22225007215227	4.2722549921987	4.1677658899066
PTPRG-AS1	232242_at	2.21152489436883	2.43693405933434	2.57275316181855	2.6100897092594	2.2014177576679	2.38804619489011	2.19615132433923	2.31266731533259	2.41718026380437	2.27384247786708	2.39421459008975	2.22194694593329
ZBTB11-AS1	232259_s_at	4.38389083796944	4.27441900380595	4.47882605480515	3.92155322140142	4.03294449606392	4.1579970826833	4.46587958988953	4.37552311130224	4.71105838354939	4.27954198466319	3.99069845774035	4.6056436266652
PSMD6-AS2	232284_at	3.57320839359724	4.04982750608784	3.87334771574862	3.55910401204565	4.19654330073784	3.80779132640544	3.86400190523749	3.85360717958244	3.86571483890611	3.94430673028499	3.87583653305611	3.71709177570289
MIR17HG	232291_at	4.70184821425856	4.76586738674107	4.58604142217986	4.94339309052278	4.80589013711531	4.73517537522713	4.83053266150472	4.58696261921594	4.61485298266869	4.8307724809596	4.90160818882215	4.10339173095706
TMEM254-AS1	232294_at	3.96741997122893	4.00712289376952	3.96360571439314	4.04655315660212	4.0765939752321	4.05530265967556	4.09586051745464	4.38893682729289	4.29193168123917	4.07805544242116	4.14157095328272	3.9504903072292
MBNL1-AS1	232298_at	2.49617300231023	2.4427492118035	2.79537441001682	2.33452323676035	2.46070206385404	2.70527479278931	2.39806444588397	2.40029772385328	2.58044265544677	2.55291834321392	2.52057037356998	2.40149703901559
ADIRF-AS1	232300_at	4.56460031414555	4.46429794253089	4.46894747532295	4.51886760275615	4.68752121718718	4.56382655841952	4.44055168275054	4.97914291321302	4.48547849601591	4.44976031070685	4.3337546139144	4.37193418884688
NRAD1	232318_s_at	2.16669195336366	2.24972640209651	2.34155447320017	2.14262568844962	2.34277556791549	2.33147269564633	2.32725478669793	2.27470668928859	2.33147269564633	2.455096070325	2.54020626376918	2.41428849518208
KIAA1614-AS1	232320_at	4.66824073588402	4.88944420308436	4.70684335383524	4.43545134845327	4.67668340696561	4.3226444326226	4.61352136450528	4.77995963531299	4.57628842401725	4.23637900992939	5.21460513120561	4.65834380910779
ATP2C2-AS1	232394_at	5.26393303269652	5.27022935402545	5.55846747003202	5.20265311745242	5.10362352494201	5.27175024206836	5.24650746920141	5.0947660652264	5.36056675629769	5.63017604002309	5.33025403302905	5.38910446545167
HECW2-AS1	232397_at	2.22532613360949	2.25745467934277	2.22765338225427	2.42998212615649	2.1429589744008	2.1399283944957	2.54179989056904	2.27279975555401	2.35693425769841	2.25986553979523	2.23670823811029	2.13023670367736
MAN1B1-DT	232420_x_at	6.98331398789233	7.0121584398683	6.95896059931462	6.79639720837421	6.91786177935936	7.28432711682375	6.79136229560056	6.99341590134278	7.10084644631639	6.93328866824773	7.17598631638197	6.92683108335537
DIRC3	232434_at	4.60482817433795	4.83119356104558	4.56438120823398	4.85750796414667	4.65126747341178	4.62510853213116	4.92108168812887	4.98891103250715	4.71693844350389	4.96233397736893	4.43465530985477	4.74577902460612
TENM3-AS1	232446_at	3.46396519671211	3.45202024577691	3.34505650947616	3.23205955798302	3.40017789999542	3.50685595942654	3.45212708652967	3.45814241125519	3.29632194553241	3.51973633643831	3.44405208995486	3.42789242981065
LINC00543	232448_at	2.51885101329578	2.61543492733969	2.58795067124997	2.63120642216357	2.39321212507464	2.3995386783858	2.52889718324339	2.42604301499101	2.84614087952317	2.47952419313955	2.33632244362777	2.5942298928533
LINC02609	232450_at	2.02609861141322	2.21607613319546	2.29535098988203	2.3846777472298	2.08363688950778	2.39467151185762	2.20781311237909	2.25301694233215	2.08483630699016	2.17835389853429	2.11710467295163	2.29660592831514
A1BG-AS1	232462_s_at	3.39088037868839	3.56460133879133	3.24695368053493	3.52457613063277	3.32135904369076	3.27807558825324	3.43543126008624	3.59594331817399	3.29428951113509	3.71256895631548	3.4737737283371	3.52264424583025
MIRLET7BHG	232480_at	5.48797150178425	5.58625717696966	5.44587244045688	5.2085042128676	5.558914234373	5.61102903570677	5.49747905241039	5.68125147345667	5.25926575015555	5.69963855070893	5.53414334326666	5.69297985435976
BVES-AS1	232492_at	2.58377620967014	2.85197714761313	2.59272264978002	2.77338286055895	2.57717287764273	2.66943343048554	2.89206127012891	2.84161842313727	2.74178319624006	2.46535126838802	2.91423263179807	2.7142100846513
ENTPD1-AS1	232502_at	2.60114084206981	2.32224587107877	2.44080594448437	2.41359878025079	2.65244173174014	2.64596161118443	2.50258977848453	2.39706644849715	2.55663668544459	2.79095459067849	2.73190734794835	2.79238661560171
MIR3142HG	232504_at	2.6258645776669	2.49091494845646	2.9580316843522	2.55012590703806	2.60389055824204	2.39658056441872	2.62632828575203	2.58138243507381	2.52873702982108	2.78959111472693	2.66463894497024	2.5405623566923
CAPN10-DT	232571_at	3.23638722597353	3.31717236257081	3.75879410202013	3.08440888447188	3.50572996618678	3.20804663511973	3.95293684041115	3.7163215269495	3.63581672464525	3.57579448583527	3.51567737089811	3.4692698363083
PCA3	232575_at	2.2756038551895	2.38500999636424	2.40050731999278	2.55051736665011	2.4641673393299	2.513592179557	2.51044025790281	2.6289261574116	2.52724682558865	2.41479838920108	2.50822426223544	2.39609205058117
KDM7A-DT	232579_at	4.55214875549162	4.57162183186049	4.75265962090453	4.68462374444082	4.69341890118976	4.78298060633515	4.71313332881198	4.65786008902503	4.66392964783723	4.97116899899215	4.88861717922825	4.96769554126751
SPART-AS1	232605_s_at	2.69224866991327	2.56863746776187	2.76819434758641	2.77361310556879	2.71389416899316	2.85117112883517	2.9717455309295	2.65868745500314	2.94063059286722	2.93132463125561	2.53799097815689	2.76402752983147
ANXA2R-AS1	232645_at	5.79350840140299	5.83560752832826	5.89950065131836	6.16209600689941	6.04413144911384	6.19110022972197	5.89282613866863	6.00783167568403	5.76317764219186	5.83623167289587	5.99358159786482	5.57716035260791
ZNF503-AS1	232684_at	5.16585417792955	5.42456395941503	5.19592238303275	5.33820339559017	5.36373588981691	5.25549061656365	5.37219432345983	5.40657895582576	5.25043661259812	5.54178333541889	5.36373588981691	5.30987225519814
LINC00589	232718_at	4.97014088321129	4.84836682057974	5.0576231897083	4.79124849406123	4.83923706846991	4.88890881520447	4.86268473936577	4.84092024079579	4.69515364382911	4.9642111869799	5.08557830764123	4.63596898334801
RAMP2-AS1	232731_x_at	3.22120936549212	3.06758641124303	2.83740768584746	2.95201102307709	3.18939898936998	3.71334780172585	3.16400167441137	3.32748913664735	3.20905330914462	3.66023755945323	3.13616586184393	3.08465835317899
LOXL1-AS1	232752_at	2.44880458685096	2.28894871178049	2.81348616284591	2.60013843694672	2.43255559270262	2.49788830231253	2.2136131409494	2.16078460413258	2.55588471583833	2.4139213984666	2.64826319438782	2.1098389833663
RNASEH1-DT	232790_at	4.01143225265316	3.94942261112585	4.43885472741485	3.11651075895819	3.56082668561515	3.50033764548118	3.81939575592272	3.61307766127215	4.14554134820165	4.10547938445209	3.64450509197294	3.92712468750879
CMKLR2-AS	232799_at	3.86705975210045	3.78614418486616	3.60302252672595	3.72093106918875	3.85108847982304	3.60399602812903	3.44475972119461	3.82561534976449	3.83262100390761	4.08397856216573	3.76242629508807	3.86535984552832
LINC01426	232804_at	2.47399231646217	2.37991633646802	2.62427734088031	2.61377845650283	2.38359082732838	2.06455740397963	2.43057224975708	2.47024739759645	2.58176258183415	2.42001214962343	2.31161260586436	2.31721852540901
LINC00629	232822_x_at	2.57756559956245	2.62470489290865	2.75057743071312	2.78243113967344	2.71077955103887	2.70211370938688	2.57599973025852	2.50935471719221	2.57124334992425	2.44402384069005	2.58707189410671	2.88156540872992
NALCN-AS1	232828_at	4.36136703612094	4.31440113822415	3.8322311009919	4.52873710091954	4.39160742253032	4.33450163581795	4.48473514716732	4.47814026030777	4.28603011393666	3.90891762537051	4.16027690423535	4.21936705156124
LINC00687	232836_at	4.41830437050882	4.53396720776424	4.43323438387145	4.39710354647686	4.58163580515644	4.63618997488008	4.3650383978788	4.74622764857707	4.30549123808447	4.69044859509571	4.32924974823351	4.69059205353974
STK24-AS1	232839_at	2.33149910414252	2.28838191846705	2.69475940460581	2.30497480612085	2.47791901119949	2.5231141686615	2.28423594773505	2.35938582114849	2.36142704651905	2.40228179709735	2.42567935815197	2.30571930207198
MIR4500HG	232848_at	2.89222955840435	3.03613043359553	2.76009461675708	3.09184698633038	2.87189539267243	2.72918353386308	2.56189035108426	2.75130609199116	2.7885879051053	2.8289407348005	2.59314345682904	2.83749485071617
NR2F2-AS1	232878_at	4.8099868515415	4.79746770498203	4.87176864767239	4.82679379702019	4.86965864463497	4.720316080121	4.81627865938025	4.98400228679249	4.71296264193337	5.02379228373803	4.86218280875167	4.83358808432972
GNAS-AS1	232881_at	2.89737824436254	2.91270767079693	3.07715498825528	2.74723341785585	2.87351265602252	2.9407058547093	2.84472562898937	3.07353526634287	2.93064043899176	3.0330372975309	2.89667440917117	2.85961740884424
MIR1-1HG	232892_at	7.38688494613226	7.46413049521322	7.64055498903034	7.39150700898867	7.67324722227347	7.46161848669194	7.31426735788036	7.46439003428939	7.64832018222842	7.54864484128528	7.52861705679665	7.52193706538642
LERFS	232897_at	4.36844608930654	4.51821836936375	4.5207846149187	4.34736556356669	4.31454786836026	4.34721361207123	4.56755364412589	4.62906740026702	4.49916762441394	4.59224941995156	4.54699791161275	4.77496445798756
FAM41C	232899_at	5.86042518955921	5.51842254764335	5.71119849219792	5.54838536692814	5.62288854933967	5.77706970750132	5.61517469903073	5.62468543916076	5.72202890561674	5.62468543916076	5.49835087684628	5.57129609644759
DPY19L3-DT	232965_at	3.60790602890827	3.72226420009787	3.51436952514265	3.4175710327803	3.37741547349714	3.5713868689539	3.370929091905	3.65425995032351	3.62063498297977	3.40969613370287	3.52643654843913	3.44587232565982
NAV2-AS4	233077_at	4.81390922451132	4.44663292798142	4.89878898037586	4.52960623710672	4.513391590872	4.59107361739462	4.63164901272481	4.93350797890674	4.36279396379704	4.40193222300433	4.21971856309342	4.34812617592793
FRMD6-AS2	233106_at	3.72000532401212	3.5227623700077	3.70391320612508	3.64800423575774	3.54463498252056	3.68125790884359	3.50074428014717	3.5758546382792	3.57748168212108	3.90485117313034	3.54223384175694	3.55361086861311
PTCSC1	233111_at	5.65923911432946	5.64022134805447	5.85409880305016	5.62943498917197	5.93466302582946	5.60936082111629	5.60936082111629	5.72246741990699	5.65957154686077	5.92780672863104	5.79113563930799	5.85409880305016
LINC01007	233135_at	4.126694840174	4.38962253370736	4.37706708444221	4.04784546269407	4.29870656696863	4.19759114998535	4.11747629113923	4.2734984837075	4.09206887349683	3.88404372653722	4.14860634213218	3.98092485660059
LINC01224	233142_at	3.21122084155182	3.20368215045748	2.959841648339	2.69882116948962	2.95852076617313	3.16265295247577	3.06997053897523	3.16265295247577	3.35468738104228	3.08901172704409	3.13859768805234	2.83712838955985
TTTY7B	233151_s_at	4.98128428063748	5.15093996931341	5.31670220136998	4.95049890627829	5.17683454575311	5.27214320833097	5.4255335901349	5.07997528750156	5.11428935025882	5.02072403079612	5.09001038100354	5.56963817400917
LINC03020	233162_at	2.49011410784196	2.72918353386308	2.41865141527408	2.39764386663524	2.36490806708071	2.376694740271	2.44036539104601	2.57033898847579	2.49365463787491	2.46514910127665	2.97638441655442	2.38182954174601
LINC00348	233170_at	2.37504434180722	2.33250738709882	2.25051531452942	2.21342690589756	2.27169546973928	2.2447368887889	2.3357311744662	2.13223375466971	2.32490507924988	2.3704817323446	2.33485175814076	2.18686357342022
MCPH1-DT	233174_at	2.50416564995231	2.45256451557562	2.58089711677375	2.46268930637302	2.63575861101792	2.75212277012773	2.63029356584795	2.51268065637173	2.42998212615649	2.74931003000192	2.39230148857192	2.43656501575437
LINC03014	233176_at	3.74330627878862	3.93202892384621	3.91575516160888	3.72797836357112	3.90703054236636	3.84081293088947	3.69098406436038	3.734507683716	3.7185082320168	3.9629757516277	3.60693486909408	3.85078503695511
CASC18	233190_at	3.21439955068806	3.08141084764174	3.47630290527701	3.29078204504411	3.21015386145665	3.01253259515319	3.16400167441137	3.06848833998723	3.15941243479801	3.2864735590289	3.20792888899841	3.14459471099784
STARD13-AS	233194_at	2.87219415102621	2.59002184494562	3.03077908441335	2.51786290314096	2.94105383019438	3.21787859888608	2.90948837424704	2.87000785354479	2.735300513761	2.50348000662281	2.76372115230383	2.8000720032932
KCNMB2-AS1	233205_at	2.68651566573822	2.98452790129562	2.79277787301667	3.1323228283837	2.72478167449656	3.08667082544638	2.81683877751189	2.76932858537042	2.87488412970551	2.90976993033847	2.5920396161431	2.87217554806275
LINC01933	233238_s_at	2.32700796532377	2.20018619771647	2.31406699441657	2.3542021523777	2.02408064863604	2.29295292679504	2.38441681988259	2.4827941632289	2.4372126311881	2.59839503938466	2.326353179056	2.65808100120397
LINC01798	233249_at	3.11324798113537	3.37480435951427	3.065164745888	3.2390859364949	3.27761198278401	3.19442194426249	3.21590107920536	3.17079459918348	2.95311583856929	3.20706595530854	2.99219922052132	3.19186483910368
FAM230A	233338_at	3.25217814279652	3.3778267048326	3.23193801774528	3.52251270903864	3.05466456181068	3.29632194553241	3.20818110251564	3.56197975830964	3.49387099057519	3.06076498776597	3.34723111692085	3.33179439541957
RPL26L1-AS1	233491_at	2.59187601324256	2.6023130455439	2.59133057140903	2.59751226268679	2.60542842842199	2.71499182320207	2.29283908117938	2.58146423256987	2.58044265544677	2.60597387025552	2.74199564831679	2.61536442225361
SH3RF3-AS1	233512_at	2.56893606079356	2.54877361791951	2.63105937409544	2.61287110519792	2.6238128192682	2.52380785830751	2.53734564835298	2.442004893066	2.63430663362923	2.6054272514563	2.57250527029633	2.48370102649284
MEF2C-AS1	233522_at	3.55759553161261	3.62603023662938	3.68957770033498	3.43236402992396	3.64717858732519	3.64793214273566	3.65803588548154	3.723986443461	3.81553083457753	3.84394897182142	3.65815355864562	3.74536943019636
ESAM-AS1	233527_at	2.50669208376842	2.57254295470759	2.57104174485372	2.56477149064525	2.58148449134219	2.37520546487266	2.440365391046	2.62725468450942	2.93973751737109	2.48991116458641	2.56477149064525	2.49365463787491
LINC00396	233529_at	2.74560871180078	2.68337239652726	2.91656976656479	2.55779935429282	2.76143655120229	2.83173023485859	2.74180718384283	3.00622581418287	2.82883924543627	2.9427884933407	2.93656903757405	2.89444162795725
LIMD1-AS1	233541_at	5.92517780385909	5.76420415285353	5.85159817527791	5.72517718317105	5.86490879128365	5.78684611081505	5.7781962624903	6.12844902752623	5.86861101829363	6.00096123626836	5.69081607901236	5.88343032218812
DANT2	233551_at	3.1639337426625	3.30675924829238	3.17060624773302	3.32706997414093	3.17776142851663	3.35575669219017	3.25186732132876	3.38930628941445	3.44425151655555	3.37811641964944	3.19960389125057	3.3776477177225
LINC00839	233562_at	3.88658085309349	3.94382086367291	3.65711879869138	3.60399602812903	3.76446914346052	3.80779132640544	3.6524992756993	3.72233728219497	3.94649690884569	3.98671373322105	3.76787396640436	3.88610954686098
MIR3681HG	233590_at	3.68235104394507	3.83799625822119	3.76218546385076	4.02417682311273	3.62470734215863	3.6152944569825	3.60706581417368	3.81503905189655	3.69875737649968	3.65507875795087	3.68235104394507	3.63453848036946
LINC02871	233598_at	3.98464952936166	4.19359856303135	4.03438365026133	4.21212430806455	4.19788188130182	3.99171019476021	4.05568018937726	3.99195473852534	4.05213798023822	3.9504903072292	3.9246783539036	3.95305870980123
MIR3976HG	233610_at	2.82922524853265	2.52021446828145	2.73771370459191	2.866698047197	2.81891866274406	3.03460190688706	2.71744196671311	2.94919031336729	2.75572938730174	2.77344771747608	2.66034085706848	2.83615597752376
LINC00557	233661_at	3.51781936611511	3.34876373276003	3.62580624136986	3.85858702182356	3.79818948739182	3.7003970865645	3.81993803057062	3.90914766288202	3.83168558600659	3.64254302177682	3.49900893308842	3.44688573597907
LINC02149	233680_at	2.71313208144358	2.48121153845046	2.70655846549186	2.7860255095172	2.46570043706896	2.63343769141923	2.60374028576053	2.78166578813549	2.64886480171537	2.56180585038804	2.6709270884717	2.63733368711611
LINC00544	233804_at	3.4497957154754	3.61647514808843	3.59448746223786	3.13525793546651	3.4473189494958	3.42696059280463	3.37317837288778	3.56911764973658	3.32747177385049	3.33262336024209	3.52609047206887	3.27080843269582
LINC00028	233812_at	5.17881634024216	5.22976785552573	5.40835206042255	5.39014244946994	5.14776725569152	5.30467213354637	5.16132509404206	5.63866987493222	5.3407154661137	5.40935867192736	5.19922859381467	5.30546268731519
CYP51A1-AS1	233942_at	2.98742495058569	2.99632196342481	2.9921040544764	2.99608542901377	2.7724056418619	2.89862183161379	2.9921040544764	2.67354908530798	3.00251960683431	3.25700964068709	2.78106396394271	2.93270879652927
TBX5-AS1	233947_s_at	3.06784382272175	2.88540140007559	3.14789315420888	3.06634135326813	2.79882140561758	2.85961740884424	2.90136334415685	2.84888507318971	2.7999155266762	3.12269717925557	2.83680567399058	2.85961740884424
FAM83C-AS1	233962_at	4.55472095265254	4.99739748821535	4.72953167804442	4.66410490443587	4.45347032347248	4.84889452939987	4.84131377036663	4.85253417308052	4.80563645352241	4.9577161926728	4.77278975392188	4.81568262347002
PRNT	233975_at	3.59346424382359	3.76482197740047	3.63364401728576	3.60995026966874	3.92938407048604	3.82056750985755	3.71982403268609	3.88177308194987	3.65969671340938	3.78721902568733	3.84060355282223	4.19627677063971
FAM95A	234016_at	3.31239497312173	3.57935372976176	3.53579456540538	3.30094073126513	3.87307457713359	3.46103056988441	3.4521526823505	3.53646340422395	3.70785285111583	3.6317891195203	3.55491151776409	3.6317891195203
LINC00923	234017_at	2.66480389872505	2.6551124866064	2.54235378187144	3.18318642219927	2.6568325778174	2.82524228360245	2.60676525957006	2.70676377030776	2.71379197671109	2.82879552777483	2.52450870938524	2.7545403965534
LINC02667	234053_at	3.55788448957696	4.09696021731898	3.81575805246776	3.70024847490459	4.09160645077801	3.8857231063344	4.16780969153576	3.95105281281531	3.94534258218376	3.9504903072292	3.9217280589471	3.84003963157528
ZNRD1ASP	234097_s_at	1.95737224151175	2.18346190797607	2.04888750720899	2.54217196537534	2.18607890687193	2.14799531292328	2.10780238835898	2.059338402674	2.18733199327784	2.23287129541763	2.17639027920757	2.15768394058765
LINC01267	234171_at	3.51126886578109	3.34869464736386	3.63684739178642	3.71411275334309	3.17276467731892	3.66194516278392	3.52938231493607	3.57774293642838	3.6998429734648	3.53156995361952	3.22700125474785	3.40850704095313
LINC02535	234219_at	2.91958056375291	2.6222586004348	3.10868497870891	2.80948357100232	2.71557039194327	2.85621491882121	2.60294322055543	3.28171512678231	2.91831173867632	2.72503135081693	2.72017484178717	3.13596455015639
SCIRT	234234_at	4.85341704523815	4.90052959455307	4.72179975071173	4.85695094954491	4.75744759725835	4.77284714851316	4.80663026716087	4.88720016388586	4.73617761146812	4.77745284527271	4.74832062474939	4.97521565033557
RAB4A-AS1	234293_x_at	4.54904482999082	4.47557722084991	4.61895178236137	4.50755231520859	4.81955492541917	4.61941229958755	4.66882257628807	4.81092400080706	4.9583258856617	5.11406692766917	4.70553798338378	4.85398312317656
TTTY7	234309_at	2.94039611131542	2.91545467032092	2.87532776772025	3.12615318498743	2.74175050140035	2.86436860061326	2.94023243725577	2.76578590026308	2.79417168280336	2.89561630828594	3.14946760393846	2.76023456267106
TMEM202-AS1	234327_at	5.55370498527331	5.46259092708067	5.41081516520155	5.33733176842059	5.34167984793567	5.06263080562524	5.51029179681074	5.51530058175251	5.71094773559842	5.72890011953631	5.30666160319721	5.62985909896742
LINC02256	234423_x_at	5.37375231832302	5.43986437060324	5.30551865009538	6.15258786824975	5.62051829062439	5.87402407605301	5.48805134895512	5.52203568076222	5.76178641074043	5.35399324750875	5.6441775490017	5.19323743155439
CLSTN2-AS1	234443_at	2.94692504478276	3.08987366534037	2.95620253300633	3.10573222228763	3.15092825234887	2.8130885121698	3.08772472969472	3.32290448106525	3.09753542365292	3.12388439484183	3.2289940895767	3.27891982026474
LINC01257	234493_at	2.71270020398767	2.50732225702996	2.33622055737961	2.45657442976199	2.43133862403982	2.45909112489416	2.5714020230078	2.37121130476311	2.7628576065683	2.78086041478787	2.52274316418814	2.38681684514403
PCGEM1	234529_at	2.39553137696405	2.77444856928245	2.59421213012209	2.69367433071413	2.7289315504088	2.62881623203271	2.50292699841169	2.62107643407107	2.63803855646574	2.87017193549283	2.25495510771152	2.72464147305401
LGALS8-AS1	234611_at	5.08328579884144	5.24162375338681	5.02215182703637	4.98745748981802	5.30766826066426	5.03379017666144	5.18251792854758	5.26199961600428	5.12179702765773	5.25160418989653	5.21424865012116	5.36261965743014
CFTR-AS1	234706_x_at	2.04797602499058	1.98399043168448	2.13885712230495	1.8804666620547	2.04620222671336	2.18086499301621	1.88661912697251	2.2963867478973	2.06512506138283	2.02554426224601	2.08587347236145	2.12831480103053
LINC01859	234831_at	3.8352754117968	3.79197767010347	3.93779856182652	4.11752187388955	3.93510105003399	3.66432425969942	3.94935494603538	4.19240472574968	3.88922762675868	4.10733413539432	3.86464979730504	4.05332619448221
LINC00309	234847_at	2.56369489169561	2.57331784148268	2.36511507566163	2.55766280355676	2.49026751825752	2.50961489730865	2.36018929116647	2.41121601207899	2.31838316987626	2.35098273474702	2.57659404696301	2.17833962050906
GNAO1-AS1	234905_at	3.6496332517734	4.09513341636765	3.83449888464403	3.61694075228028	3.83917034450584	3.68706942000782	3.82727114644357	3.98137383604379	3.47024309506816	3.83615259025669	3.92100091514474	4.10233092052576
TTTY4	234913_at	3.12309368559681	3.05578315964422	3.23881576226843	2.91001242691487	3.19500320656367	3.23293378609131	3.18717389113523	3.3412037561696	3.19505701735095	3.13457151332168	3.1790302657778	3.10803414326476
LINC00917	234925_at	3.38549192724967	3.50085362408176	3.29035736212628	3.72264974665472	3.34783714385456	3.49633258553965	3.55550631794013	3.55969756552386	3.39160890714759	3.34108470159774	3.43513039655392	3.41120212383877
ZBED5-AS1	235010_at	5.79584147411152	5.77103526917853	5.2240671853512	5.91789827028966	5.64841096904438	5.69289928842959	5.89154049746538	5.53380775317372	5.6046008558385	5.40701813057067	5.66856438081129	5.88984608673326
ILF3-DT	235014_at	6.01065503443401	6.13701597719531	5.98799725418701	5.83905693119818	5.70267700845257	5.73266150524339	5.86804308872045	5.75718296724946	5.95407604880669	6.04468065309695	5.93304452744222	5.76578171138366
LINC01123	235083_at	3.46204923464517	3.72513414786262	3.15636634054641	3.18125809299075	3.43998331046139	3.47193072241838	3.37464912494433	3.29635175223001	3.26877511901488	3.56635612498429	3.48509659027538	3.42751213978315
EIF3J-DT	235124_at	5.55025279318313	5.34290257747756	5.27329751006286	5.28536601183177	5.24205475346643	5.25359107868969	5.30469532624137	4.86706864662935	5.10386940207955	5.04989440949395	5.23193598175042	5.10552117056772
FLVCR1-DT	235126_at	4.39986943645927	4.54498678354813	4.79459850382657	4.66507613631199	4.64555455908533	4.62221210748758	4.71895778615219	4.89206570000508	4.51347367725325	4.70970695243683	4.72277988302478	4.65121847811245
FAM111A-DT	235152_at	4.55282345366753	4.44658772397137	4.41635342953787	4.28339688111797	4.45329037580401	4.41151283726937	4.34790949158884	4.57543337629161	4.38277749227184	4.16546289739806	4.41012997399983	4.15878512635688
RASSF8-AS1	235161_at	3.04296941694844	3.08937987841096	3.33144752861508	3.19385458582501	3.04664588982581	3.05587655148596	3.03912260577621	3.12902366296795	3.01683286073295	3.07738060991119	2.89161313524581	2.91380358769034
TOX-DT	235171_at	2.80441413588159	3.02974285652375	2.60711619501942	3.09175770234313	2.83297082517156	2.85437629543329	2.64305423211363	2.73628627372451	2.6472032315972	2.6553160342404	2.67865810017717	2.71286280018078
LINC01003	235174_s_at	5.33837619116718	5.11614333991325	5.31681870801331	5.11930851174565	4.67841210015714	4.94165570411993	5.01424351247591	4.76875571662631	5.02934868669256	4.68592901999128	4.79384837045389	4.79880876542772
LINC02591	235185_s_at	2.58841836628281	2.48217253514604	2.68862927911496	2.61183688064234	2.63443022339075	2.58773579297234	2.34631879312571	2.6323077588351	2.81071311457595	2.56363845589937	2.83023010965871	2.76098760965304
SNHG30	235207_at	5.11810227581538	4.82738940186326	4.84765235006427	4.76105399524797	4.54065957549667	4.67863967546999	4.66865579912579	4.73006687610616	4.7617533839306	4.83101904911461	5.07456072489208	4.77581847005098
EXOC3-AS1	235219_at	3.53571880416659	3.58881869766693	3.85175282325296	3.33515387710598	3.666332965025	3.60327242383848	3.66154511521014	3.37235371797799	3.64047226471049	4.32495896004711	3.86632971960857	3.67999734141967
SP2-DT	235282_at	6.65100462684739	6.21804602344758	6.09069440282692	6.72448299074669	5.99035601407637	6.30838461362895	6.10445337789889	6.46458255040758	6.33075330072999	6.44296360937583	6.31135984466161	6.35648653287252
GPRC5D-AS1	235373_at	3.09423536609529	3.06710390927298	3.22720743605405	3.06710390927298	3.00476214356042	3.15012010119325	3.32094903913166	3.14335791540774	3.04462944788848	3.05874878263478	2.9291067631688	3.1519458208679
LINC00174	235397_at	5.42381558501732	5.39161727436178	5.47715088220697	5.23296852611976	5.50919276711101	5.66378084935578	5.29541482355478	5.54727819951776	5.61197818363499	5.45070551795457	5.35035357392553	5.52149790382077
MINCR	235428_at	4.28061021188113	4.00383102454099	4.27434897332762	4.29707266899876	4.12724882298207	4.1967984297715	4.12697827283289	4.17919008073415	4.55663612509511	4.12697827283289	3.86908129774273	3.98875979965538
CKMT2-AS1	235443_at	4.01332381320157	3.89999538631216	4.20853934021983	4.31732397941381	3.85349433227797	4.34906779882901	3.88102099049453	3.83716606998359	3.99471378062495	3.81975770548568	4.11297680608809	4.12155712374464
POTEH-AS1	235445_at	2.2756038551895	2.15359827603627	2.30109964479085	2.40356843342812	2.16220581351427	2.1698772208257	2.35537361532859	2.34766513253104	2.3357311744662	2.3775970187896	2.28439607134648	2.39394494385316
MIR34AHG	235571_at	4.2189143953643	4.13784307053452	4.35370304186574	4.03729756453199	4.02260076178852	3.95281804476999	3.89023528655596	4.00045422210197	4.00061431891811	4.19417705444469	4.12825832918334	3.78520510637228
STARD7-AS1	235584_at	5.48064016092481	5.44801945003378	5.54622690592269	5.61533009223418	5.44186400723616	5.42140118223096	5.33475854723008	5.5465286414032	5.45406895287102	5.54054791864174	5.59832340614628	5.39897215878967
PAXIP1-DT	235587_at	5.50315738375702	5.45885000234278	5.5672652303277	5.84310132144009	5.70677839397268	6.29846671807407	5.75033351875838	5.60086876505645	5.93097950664465	5.68150671576376	5.70920019657664	5.57369175570768
LINC01139	235599_at	2.16078553095301	2.15268172223044	2.0723240200598	2.11143810456031	2.20597096905934	2.11710467295163	2.10510860943752	2.01132278618421	2.34675207207135	2.58096735771486	2.2045950151394	2.05223307972186
USP46-DT	235667_at	2.52075196354725	2.61938418744717	2.66937843441042	2.50546391440047	2.72668031404999	2.50958394101499	2.58542376088596	2.80557141277238	2.56743481629036	2.59839503938466	2.59314345682904	3.02989457893166
PPP3CB-AS1	235772_at	3.67899673434291	3.77484386858774	3.7301289236798	3.60399602812903	3.92811239872	3.74001170338047	3.60056978136552	3.85707413409952	3.76874763565243	4.04568146354945	3.94463556807808	4.27958815776225
ZNF790-AS1	235779_at	4.00913594928588	3.97165939962288	4.10466030550875	3.90360151605123	3.8171661036558	3.95630874575589	3.97463888548538	3.95697758457447	4.02877914981399	4.35200133034588	3.87140477385827	4.02530050509363
ZFHX3-AS1	235785_at	5.59125287199437	5.73158019629694	5.67599328159368	5.67071690682237	5.48754312033518	5.44455682084485	5.71610472490959	5.67071690682237	5.34740360438069	5.66437088134106	5.55441608770132	5.55656288642892
CHROMR	235813_at	2.84347345421363	2.64960692516359	3.13453917836654	2.70339826879018	2.39366497662756	2.94695830919056	2.78090907669994	2.97164885508179	3.17061077485168	2.76877928724523	2.85773332164682	2.71882109280645
LINC02573	235824_at	4.37431994648059	4.44688256769506	4.43323438387145	4.5396831937218	4.7709875333334	4.53463262692259	4.35280091606754	4.66791666161151	4.27143527919662	4.47438841065126	4.56878729473922	4.76081605101459
CAHM	235829_at	3.77599806448565	3.97921425265818	3.68181593083671	3.66564102512768	3.80153490895464	3.79059319488437	3.57938479745676	3.96296137822431	3.73476706784779	3.71256895631548	3.36498995740108	3.6903183252466
LINC02604	235884_at	6.36060046195105	6.32762657377836	6.38169468746207	6.87532929161239	6.396656268593	6.4619947334281	6.19263658244886	6.38156393920657	6.38604475703998	6.33615624649998	6.37886255231808	6.35869342069765
LINP1	235921_at	4.48624903892885	4.44918867454912	4.56447990585161	4.58330786904677	4.6091003483533	4.40633919315255	4.2459096376046	4.3831265015156	4.49608550254994	4.58330786904677	4.54508883145898	4.63381557845614
MIR9-3HG	235936_at	3.70217370282734	3.73585050175366	3.24878942459114	3.7872950082128	3.72551033516137	3.40965614737749	3.62049161289459	3.92832733274475	3.45612678740413	3.70405420087941	3.640795932768	3.84800945962347
INKA2-AS1	236036_at	4.79934414819401	4.92954406839308	4.98043148069938	4.59647248433899	5.1423724453427	5.11851454328559	5.06762584215407	5.17701160908557	4.99856141080716	4.77748627547527	4.93685822892926	5.16392878993249
LINC02560	236069_at	4.47248380676776	4.58817455146071	4.43323438387145	4.75142355640333	4.62086725679658	4.43646214558899	4.51000818842358	4.83341053946111	4.62727559483349	4.48583513569284	4.61080299419389	4.6030584096882
CFAP95-DT	236071_at	3.50286749570507	3.59423252959341	3.10880581000239	3.71944716470332	3.38840185420866	3.29198173023055	3.44675676998519	3.53140300701433	3.33644450256548	3.54482717512	3.28045669480938	3.99997590616501
ZNF232-AS1	236075_s_at	6.42251625996673	6.52161948600949	6.29016948258876	6.36735576133738	6.02478809577157	6.1592805888381	6.49003614694206	6.22482902465836	6.38540097111368	5.96170425356083	6.24515391910438	6.29280743379341
MOCS2-DT	236076_at	3.0296569618958	3.12599169474403	3.01005242077352	3.03869417113733	2.93581255669415	2.99126141065944	3.01005242077352	2.98099504928716	3.28637854936719	2.98258202280417	3.17708043732784	3.2461171229377
ZNF687-AS1	236080_at	5.21151403747363	5.30904676910036	5.44034219923202	5.43610234921643	5.30332411778035	5.37949661558615	4.93952255954785	5.51890826220553	5.25326078365107	5.48371506367096	5.38774906600445	5.48048150489025
LINC01096	236112_at	3.48494942699711	3.35545686704918	3.72014813042054	3.5764239272771	3.61935956832223	3.58676284812851	3.6939433183237	3.56635396446929	3.26141711501355	2.99859206345903	3.64702592145366	3.56065588755731
GATA6-AS1	236118_at	4.11717527931638	3.92208656296325	3.79906521900677	4.00374969316012	3.89463259642087	4.01607284216871	3.98760661529809	4.01962125171487	3.88589267467737	4.04527573335597	3.97047050362696	3.84294082640308
LINC02888	236161_at	2.3963876906009	2.37022208880181	2.36741883279054	2.32975833693586	2.42255329239998	2.35833842961221	2.34856505653851	2.45003089950638	2.42998212615649	2.98634272278225	2.53490352440478	2.44680904953424
HERPUD2-AS1	236170_x_at	3.00800976476612	2.94586193207212	2.82445840907233	2.93417968642453	3.21765413559195	2.89333089649858	2.86319923080209	2.98250058467819	2.91837273235485	3.04974154134292	2.8779211325629	3.15810104951509
LINC01215	236198_at	6.07114445024662	5.72594015039566	5.87173234562378	5.31032388819042	4.80435328830229	5.11601959999551	5.32175719527063	4.91154809098057	5.30551865009538	5.12061740432835	5.17685600290503	4.99102423591013
DMTF1-AS1	236282_at	5.14872593988195	5.06759169296207	5.12102860870935	5.24308963231269	5.35697028268669	5.07629239409455	5.21151403747363	5.28416911124804	5.21467780373901	5.05410635654918	4.94342982176152	5.2722806851591
LINC00702	236304_at	2.18278881424872	2.3590190324598	2.22627697410634	2.22602775396967	2.12074674810383	2.11673103881866	2.23627703503327	2.18183683432835	2.54804927862628	2.18875142976554	2.31161260586436	2.02053308898851
LOH12CR2	236311_at	3.21229871312247	3.67524155851314	3.77031056597366	3.29674470075677	3.24688246415336	3.31490408760514	3.66182416912742	3.42237409345482	3.24394738408034	3.42337668131789	3.55089806463392	3.96312761365571
NECTIN3-AS1	236323_at	3.55741315738324	3.61891896460738	3.52470347284841	3.67113937692797	3.5501267911598	3.50736923822029	3.44442888166686	3.76258849390947	3.5398997381995	3.55800491913404	3.64450509197294	3.45708837994068
DPP10-AS1	236351_at	2.9279091985227	3.2942873732109	2.72918353386308	3.15440433686694	3.20305637638034	3.31387760140527	3.29632194553241	2.86541452919215	3.04536233638706	3.08656417111261	3.3620649401619	3.33935610491471
IDH1-AS1	236400_at	4.4524347523787	4.31321054714444	4.1613257727463	4.37792318002395	4.43625444640694	4.25123674153848	4.27677629736718	4.33152000800938	4.19111020574095	4.09711250754969	4.47131633426341	4.42894779887836
THAP7-AS1	236403_at	4.37056392642307	4.41507112268968	4.72747513064158	4.36859661500869	4.52090882523921	4.29791634583624	4.49277955921367	4.73132387994681	4.66938276548978	4.81088979197651	4.59873274144681	4.52879232995023
ALOX12-AS1	236433_at	2.70992965224464	2.50937934902951	3.04152075098936	2.89833667359133	2.73232274368312	2.75774703948592	2.83395228567268	2.78336715929664	2.68419094125868	3.11830870694674	2.74479095673834	3.01654415816097
EPIST	236444_x_at	2.90291708781356	3.13223905658165	3.05778315970509	2.70660655683296	2.97097879491475	2.87887223765842	2.8613643999107	3.12855608023425	3.26051837232041	3.25524458023388	2.80847194501751	2.98928399895725
TRAF3IP2-AS1	236555_at	4.12233918815615	4.07949704778983	4.28241836276888	4.44505550362001	4.09048614774052	4.38891131065021	4.25106619240789	4.56355127505799	4.14147335252882	4.12904413063056	4.56240540418973	4.44843827702914
ARHGEF26-AS1	236575_at	2.16043424919289	2.38724124313514	2.38395380858465	2.51959675701324	2.63299733582314	2.31469731886229	2.44473961362804	2.22434238574052	2.31877114986839	2.73993052791701	2.40893349195958	2.28096167236542
NKX2-1-AS1	236579_at	3.42841582650131	3.49394478795281	3.28515779069985	3.46684317716309	3.64673452174649	3.34941643509183	3.69268591740743	3.70560531549997	3.77824679051521	3.4945534801302	3.78894395050255	3.24910840068797
LINC00319	236631_at	4.04035606251021	4.29090438599258	4.15747126885956	4.04957987268538	4.30941971837166	4.35017615363687	4.23763243391064	4.39318331454431	4.21433148020878	3.8810529587344	4.3851742242334	4.50851843616327
HHIP-AS1	236632_at	5.12907927641907	5.03390283841342	5.07624123381097	5.14900376781707	5.17146126127908	5.13203247691046	5.04681423825171	5.30860338295162	5.213865432415	5.2678977668189	5.26286595468033	5.15608292339674
SLC16A12-AS1	236639_at	3.45490391345212	3.53018582370396	3.44674271088257	3.34587209961485	3.48375053128033	3.38258736822561	3.60558283853813	3.35470232908521	3.56807422602674	3.5419794928576	3.51163656291139	3.08337114360161
CRIM1-DT	236656_s_at	2.83703558112531	2.9284079500524	2.76552398223716	3.14328397624403	3.07264449986599	2.76103212797018	2.92128035694788	3.33767422063863	3.44236274565829	3.0393228967629	2.95189378770187	3.22756417911966
RPS6KA2-AS1	236658_at	4.05604772417326	4.04738040691382	4.2685445138573	3.90715394507947	4.37883716780535	4.14313728156216	4.02871842556149	4.34886073774814	4.36797630924222	4.14532417320163	4.15570071705979	4.51586446093577
MIR124-2HG	236693_at	3.42382576417867	3.37018255527319	3.53661327704414	3.27091404739656	3.60281740938757	3.54676234038544	3.86535984552832	3.37881010673424	2.88355501159979	3.61209504999535	3.67843084117019	3.72140677014808
STK4-DT	236695_at	5.45743726079483	5.71067007224089	5.57747329911265	5.31661786858861	5.57037666189985	5.35718106449412	5.57172718114538	5.46631495422106	5.57254097426967	5.5962318144318	5.5307060723154	5.76475789163368
ID2-AS1	236719_at	5.09895787638415	5.033190915858	4.94210254158636	5.32943873938486	5.32466784346085	5.04766132425747	5.41759046463127	5.22345280066849	5.16428412217104	5.18538340339083	5.04345045862911	5.1969658613765
LRRC2-AS1	236731_at	3.1515974755192	3.33269516944859	3.12274131807699	3.52231284164759	3.57512936351099	3.08477313745305	3.29566037127591	3.68838465770925	3.0940729918789	3.26147209983599	3.72412214375626	3.3284400746444
CLIP1-AS1	236747_at	3.43092547347816	3.30376161512382	3.37801734920679	3.11889313730767	3.31126584072148	3.0574105839833	3.33059609110741	3.20469092449042	3.31957511322116	3.70022497376586	3.40664865605849	3.3138608271716
LINC01233	236768_at	2.16816485635101	2.23985935596296	2.19876167550482	2.00888559674018	2.55343064955827	2.1225974019535	2.20164542233876	2.23544567915637	1.98464289682894	2.307953366241	2.24670414065834	2.30922541558999
MAP3K5-AS1	236785_at	3.59900574687306	3.54060351189069	3.49827699682692	3.49200674261845	3.57907688647929	3.57214948256797	3.79476672482327	3.73665238661164	3.20189948509225	3.71256895631548	3.61533067326809	3.54060351189069
FUT8-AS1	236835_at	2.559842479651	2.2772166143656	2.38659768780896	2.39262746912915	2.39653080351414	2.35685348469933	2.51134249014772	2.29156979651315	2.34137578716467	2.40729336234278	2.5832927543147	2.38833739177436
EFCAB13-DT	236842_at	3.50468929730188	3.36486834305685	3.58092460537699	3.32250286619459	3.60612035572051	3.54162032804115	3.52137831099731	3.73242304593487	3.65260775471547	3.50070665562778	3.33546219277583	3.51475380550393
LINC00494	236854_at	4.53442659232282	4.39055448409307	4.5754201169637	4.43872717634449	4.43191878975865	4.41271795274087	4.42214243598192	4.72036259725022	4.64555455908533	4.75546141443297	4.48644938930827	4.55044352413531
LINC01561	236855_at	5.3029890292457	4.99093217378491	4.88085769555052	5.17185634744054	5.01636620072738	5.1684617767365	4.78405162662618	5.05743215656484	5.15348576482829	5.04418174221532	5.09862367054247	4.9235557341286
LINC01719	236856_x_at	3.83871148057189	3.59406283771892	3.62559946915753	3.78054616603916	3.64202243952988	3.6682755746384	4.03909079721467	3.35904737695499	3.73701453419949	3.4288618988491	3.45685097925792	3.64846255669018
LINC00964	236950_s_at	2.47480381332092	2.36905974526365	2.33864282383319	2.17393252797412	2.35698808651878	2.40228179709735	2.35277017757038	2.43090070700807	2.49288197034575	2.44425289019769	2.17735336249573	2.36315973629125
MNX1-AS1	236967_at	3.54060351189069	3.62916691874745	3.45141121528689	3.61745683332531	3.62623824981689	3.35792899242428	3.27887509882183	3.52731350077915	3.37679555734998	3.68851474305708	3.71384000132206	3.60536982897273
LINC03007	236977_at	4.1288819653912	4.24648136861788	4.22443791068001	4.24123222515606	3.85502653242093	4.23152578312352	3.963765531444	4.12569083778424	3.88819545183927	4.37937895001818	4.23025209213258	4.34481801906425
LINC00582	236986_at	4.98335624519527	5.27744039691706	5.17751955227315	5.24772977646978	5.26972838204128	5.0796118668052	5.27629627541281	5.33556425286551	5.06823975254833	5.43400211736873	5.39099641231315	5.3851160946028
EIF2AK3-DT	236990_at	3.84367185993391	3.88782635411636	3.78856663588038	3.92306138953462	3.82534922762289	3.98025650068951	3.62660322284605	3.60028851141779	3.80450344379157	3.99560161575334	3.72398012728141	3.79304239076009
CEP83-DT	237021_at	4.51821836936376	4.31697021737528	4.75449991288744	4.42443690031726	4.63874319653615	4.51916635801965	4.46171896770586	4.63293868964324	4.83508625306435	4.75449991288744	4.70397548484619	4.94113536813323
LSAMP-AS1	237027_at	4.58331709920612	4.82079596986548	4.83730007567723	4.73454950784588	4.73768208747659	4.5920329274901	4.75079854150176	4.8717639766332	4.64555455908533	4.47427458962166	4.67260142098365	4.81598968644268
ENO1-AS1	237028_at	2.42998212615649	2.74573975872046	2.40779657723704	2.80187296373908	2.88147398123992	2.63180746758209	2.71627581857148	2.95825260317807	2.7097310080456	2.93690249219943	2.68993353244002	2.68949018756179
LINC01833	237039_at	4.85647100976622	5.07685943889072	5.03286361434475	4.59366905848304	5.38475336473421	4.88804624608977	4.92658527377406	4.90740467262346	5.0063321241167	5.09095732541947	5.22943900514557	5.20570735276875
FAM230C	237047_at	2.72788230095906	2.86388938452494	2.89646956509759	3.014969839589	2.9231664501684	2.79751396753106	2.7044583796522	2.9161823791603	2.60567850743818	2.70930013207639	2.82081620278526	2.69111073717177
ZNF649-AS1	237055_at	3.50521098700516	3.70024847490459	3.70084537433745	3.71199952454439	3.66308543879653	3.76992266104336	3.74937948404057	3.65603429575716	3.88155698007711	3.90301035949841	3.84811639377449	4.17337153341167
LAMTOR5-AS1	237065_s_at	4.55681529235192	4.43566818153364	4.32327958841365	4.16910579565417	4.43490177441111	4.42059085533605	4.50602859835617	4.43566818153364	4.42141226793721	4.04069270495051	4.43084966677145	4.51347367725325
ACTR3-AS1	237075_at	2.58122463807167	2.36774581088298	2.75011350007845	2.50503259449188	2.75579805467825	2.50551942603986	2.51933235530166	2.61963006844259	2.44219105544417	2.64505230306693	2.99731463208396	2.56634906709729
UVRAG-DT	237090_at	3.15787537168124	3.09449466494275	3.03077908441335	2.84626971108348	3.14258600681132	3.01424032999737	2.86734210867973	3.58204229902849	3.00913449326493	3.09215421933556	3.07763696188973	2.86774479516043
HSD11B1-AS1	237154_at	3.73460678675344	3.99416774813868	3.73793863373334	3.96013177559865	3.79012849513758	4.07354255340343	3.92726500445351	4.19522200439956	3.92602237896455	3.85764673947966	3.9146791440901	3.91455303456884
NKILA	237166_at	4.44538365643517	4.46195998832895	4.22260747284657	4.39540115132169	4.26250656641431	4.19365923156714	4.58372910987936	4.53183691802127	4.47541950889379	4.29952218774048	4.47599371724399	4.56867451230027
PHKA1-AS1	237219_at	2.63801543855335	2.8482113610338	2.56027521045821	2.63616351334226	2.68798773012219	2.50012343630822	2.92009654073268	3.0066656921679	2.63452618713778	2.84465434799707	2.62358447306751	2.7865125051195
LINC00853	237224_at	3.59900574687306	3.78592821414363	3.5917138638813	3.55527187121417	3.54060351189069	3.50577389649041	3.32698782618852	3.49323489931242	3.40912012379431	3.5460600154277	3.67164025505326	3.80295712472279
C10orf71-AS1	237244_at	3.25521117993113	3.33796105193423	3.3442313061427	3.10853778082916	3.38169263779186	3.16400167441137	3.44906009106714	3.39159143113623	3.27146195401596	3.16959997469166	3.20805351330656	3.07342703960841
KCNQ1OT1	237249_at	4.86748508226736	5.20848757692602	5.2655925382003	5.23446773032556	5.34149206039837	5.0724390431968	5.08080024876614	5.26809656673765	5.03129366242308	5.06332547451402	5.20560369660709	4.73458688618127
IGSF11-AS1	237253_at	1.91790384862186	2.17835389853429	2.26643076054735	2.21376078890234	2.22570478619604	2.3376982225535	2.25682062451124	2.08594511084077	2.30941997208654	2.33694820142728	2.39110571204983	2.35098273474702
KCNIP2-AS1	237266_at	4.83156971169204	4.51266111093351	4.38701119691691	4.83822363168198	4.72434866430403	4.68887073086829	4.68046911589193	4.60505953174425	4.46544138214917	4.81591423959629	4.58390160684902	4.26448874991546
LINC03031	237267_at	4.18404679002471	4.30508695750789	4.23785540477803	4.3751864002259	4.08449310386043	4.21652838457985	4.105527930324	4.29406779498724	4.34347019982222	4.43872717634449	4.29406779498724	4.57665670028306
C7orf77	237271_at	3.07516932388118	3.10413028778244	3.05323990436883	3.3949832458208	3.20917654736496	3.04713773886812	3.11957447022162	2.84036729396185	3.1508226861935	3.15375968304378	3.18166185560059	3.09855225992598
CFAP100-DT	237272_at	3.0966902585643	3.18181095040016	2.94498034314382	3.15293266904991	3.15293266904991	3.20027233378314	3.18018245612906	3.17699357354513	3.1688327168643	3.20174042630879	3.65497429088932	2.95377901740444
LINC02492	237312_at	2.50117437334167	2.47944714127117	2.34363615334565	2.18590444184368	2.44873825807236	2.47678791952824	2.66558018818255	2.4304598325148	2.51832241212093	2.46962356745712	2.52274316418814	2.59630398217558
C1QTNF1-AS1	237313_at	2.69688766115452	2.62696977605361	2.83108835092932	2.73203098064523	3.07817933875542	2.76679893299943	2.67674604550336	3.01421000906954	2.83716558142977	3.27392924782291	2.82481809672085	2.89197026980828
LINC00310	237326_at	3.88658085309349	3.46259852621741	3.27833912072716	3.4959522020616	3.70487847063978	3.62212316772579	3.6836596771441	3.66152126123145	3.56116768592363	3.47589767491246	3.64902600649266	3.44649491608675
RBMS3-AS3	237329_at	2.7776647841817	2.81723526990557	2.59124270774189	2.96016267188422	2.85315883231284	2.72802768469677	2.95002200318387	3.08992968401503	2.87492665234232	2.73749318558652	2.61073600494217	2.81326370423868
LINC01304	237343_at	4.92731466672651	4.8794692746215	4.80398682330986	5.08869269828753	5.07754817807588	5.11729546736113	4.7815822508579	5.2414860302849	5.08241754029847	5.22438107134527	5.06708264075821	5.21542845959159
LINC01539	237344_at	4.13153232215715	4.14465008680106	4.26051727767903	4.126694840174	4.17275284568659	4.20013008054729	4.18991528067714	4.49321260142096	4.03289351566932	4.15957145757717	4.35762449189105	4.25094429835472
LINC01697	237351_at	2.89052549083574	3.03878972638861	3.21440556900481	3.13988292385382	3.14717831331421	3.09408523329348	3.01248844490748	2.86489903666511	3.16503217057257	3.13078742002175	3.31530749053053	3.12012262170081
OSTM1-AS1	237357_at	2.57591733877485	2.64221756929486	2.83758831100709	2.50937934902951	2.62331358587847	2.9429967837824	2.80816563513436	2.58168196223845	2.72605269182666	2.71945583933541	2.59314345682904	2.71639010017091
ZNF529-AS1	237364_at	2.84347345421363	3.02130362000311	3.13457151332168	2.89441856472649	3.19785968045369	3.17106496441712	2.92128035694788	2.97482710595788	3.0989443262988	3.33321462682247	3.03591014647191	3.14091442717592
ELOVL2-AS1	237365_at	2.49365463787491	2.38161711553006	2.50897516545343	2.43551196916642	2.4798866391402	2.35098273474702	2.37469007791485	2.32157352152384	2.33358681621909	2.25014833968036	2.57317696825602	2.42588847959146
PDE11A-AS1	237375_at	2.85448236821393	2.6554852225416	2.73446123662977	2.65822592855466	2.88556825835321	2.92575414616319	2.73446123662977	2.76566448013272	2.815145482322	2.51495769308048	2.59314345682904	2.37559630091594
PSMD7-DT	237381_at	2.48378322627972	2.58559568197022	2.50124901179545	2.76326277060481	2.59688290507806	2.60251548446019	2.59908288150807	2.73612605570453	2.50190192806064	2.54474720778308	2.49260207363479	2.80725317906488
LINC00867	237385_at	2.94515345519668	3.05101476565797	2.98170983080367	2.83700409196761	3.09942371698466	3.11180992081666	2.9124144392199	3.10519040494674	3.0928973592956	2.87643239263677	2.83476817074256	2.96003657107801
LINC02619	237391_at	2.17314976499884	2.22985653063083	2.60818132910941	2.20616371489312	1.92305458104053	2.32166868741509	2.13464774658534	1.95070500467982	2.05156195212123	2.33026249838446	2.28819211120895	2.16893185605044
FGF14-IT1	237392_at	3.09447570016627	3.07090583861967	2.82015645615017	3.13287668981025	3.05517767753849	2.93835690037271	3.07468125798834	3.12111493601402	2.93078945435685	2.8396222490637	3.05558726525529	2.97174074867106
MIR122HG	237410_x_at	2.71119628248748	3.15944975546139	2.76659185408879	3.00116579307028	2.93960206055564	3.00116415252524	2.7067381033105	3.19085066955444	2.92128035694788	2.51162758207249	2.9372747978019	2.85021940425666
SORCS3-AS1	237425_at	4.15368865454776	4.16117300476634	4.24519648462269	4.23567708539251	4.1722874880631	4.28806208858012	4.25425809705944	4.40383293195962	4.18548174927436	4.0466009535252	4.09702587287695	4.24437934453908
MIR200CHG	237430_at	4.70815374889405	4.57073981443044	4.6742673954619	4.77558244579753	4.78605863279658	4.62221210748758	4.74356780938076	4.47814026030777	4.76923904926708	4.68174043210726	4.7864089083339	4.86328819099089
ADORA2A-AS1	237447_at	3.62184909372196	4.01641077287747	3.6879285773268	3.70024847490459	3.69203224338623	3.58986265692987	3.62522920166067	3.85786504376083	3.67346430010829	3.35990474364162	3.10493006615044	3.6491483518995
RTCA-AS1	237448_at	2.98971631697529	3.43579226609976	3.23289039032451	3.17475106116782	3.13077068413108	3.00767083690414	3.18226166402468	3.36709113590855	2.83456767759698	2.96492174860222	3.0650108411917	3.09298272757184
LINC01588	237460_x_at	3.11914805071249	3.01424032999737	3.25970492752466	3.48196580166263	3.11278060649499	3.1716280655116	3.370586649139	3.45994801526084	3.46022006420638	3.05535027034768	2.99303268684943	3.06831449933124
LINC01616	237509_at	2.91251584738386	2.92010668892256	2.84037438452589	3.01385052415263	2.93742029555755	2.9721721087216	2.86366668093547	3.05982947938851	3.13814763635421	2.91806624313093	2.92145586057295	2.98551423542773
NAV2-AS2	237512_at	4.25442444276519	4.21187143153676	4.50044493992828	4.01380745163001	4.33730893664956	4.33730893664956	4.14090625438283	4.22140751357083	4.4592328439638	4.06394598975148	4.01972217219908	4.24488836073112
LINC00708	237529_at	2.82033268278877	3.01424032999737	2.78698507361887	3.25077159003749	2.7774949484998	3.07373264369974	3.19589436356518	2.96117648600781	2.75948111100178	2.92233337659891	2.81503724999609	2.93273292768248
LINC00644	237540_at	2.34813628797409	2.18124432176409	2.45564155375504	2.40173880794	2.18929561260457	2.3430743671387	2.24478553088771	2.50130475936782	2.60436201145185	2.60003716552955	2.3430743671387	2.23217999269897
TBC1D8-AS1	237543_at	2.84515315720766	2.93014339319922	2.87653665620048	2.90652343991533	2.81264758517539	2.72918353386308	2.66966198750805	3.05325140817626	2.90247853210446	2.89410531011995	2.99139261878188	3.06723694204211
LINC02314	237601_at	3.28272473708417	3.35660602459917	3.21131642092757	2.97815079239505	3.18005082556157	3.22074468247442	3.25845560938023	3.01182616079399	3.42744920709738	3.19638281487255	3.13671855057082	2.98811547323112
LINC02546	237605_at	2.59799984532606	2.82555387777619	2.80382627221477	2.54018411454566	2.55720406677454	2.61272080490578	2.45124368125469	2.77659522398823	2.59398992629767	2.59839503938466	2.6805668980185	2.64591817982954
KCNH7-AS1	237608_at	2.15821677966775	2.06483720055966	2.0922571258391	2.3743927787815	2.16790661661725	2.11415985676221	2.13244974916287	2.05340172877761	2.09692858570091	2.024247027239	2.00202705142949	2.17150367459051
PSMD14-DT	237610_at	2.65882047279616	2.57477482354254	2.55468101568418	2.80583499986861	2.76143344630176	2.9111467976393	2.64425134022884	2.735300513761	2.59738698752964	2.65950290050965	2.52908346407612	2.38747245811057
GABRG3-AS1	237621_at	5.383094419279	5.48197432565057	5.31865737297936	5.55591422127694	5.44507806007298	5.49764691055341	5.27909503782766	5.618173983055	5.61245211857429	5.34833366069088	5.55956372669041	5.48934863279447
LINC00518	237651_x_at	2.33149910414252	2.30674169821324	2.42511121850537	2.47060785151343	2.28565002513711	2.05202810589882	2.41027879943913	2.12326941955331	2.18405294517426	2.49496096713391	2.20568418437429	2.43747661019064
LINC01815	237668_at	2.31034515130392	2.39200271433092	2.38157571380652	2.28125486412395	2.28660764030497	2.31579746814415	2.26836261989729	2.25267282544397	2.14110470052606	2.49095218115843	2.71313322652719	2.47214250198784
BRINP3-DT	237675_at	2.83252169057009	2.98227484625722	3.298705235267	2.92448566661974	2.85645953116387	3.11174990084284	2.80653875460048	3.0935526702149	2.7096431356707	2.94126403004247	3.02774467056733	3.20879537734584
LINC02032	237684_at	2.83745732577913	2.92505153971889	2.94276776131912	3.10212535232405	2.93082359850555	2.92482556506456	2.76741624105332	3.05018840381102	2.87805471805155	2.82350583988825	3.18857367071235	2.91298392689011
LINC02283	237696_at	3.67033812904459	3.5388987777895	3.57454220330142	3.8043592885564	4.11850184030126	3.82675438669706	3.69444214105708	4.02159379988126	3.86108955793842	3.64358338667681	3.92015372211819	4.04851521492999
RRS1-DT	237729_at	2.22233963743555	2.18413361880525	2.09811296753506	2.22831060033001	2.27075211182863	2.34980272414152	2.44659938444532	2.38763085486345	2.43921708547352	2.01862490596217	2.1845878919336	2.1608522381285
LINC01010	237731_at	5.05698993104632	5.0639555626237	5.07581984111134	4.84099808149453	5.20662962151505	5.062428316142	5.14584016066445	5.30183788865569	5.18736421017139	5.10675358399642	5.08909628175372	5.16053175573647
BGLT3	237739_at	5.42109088452719	5.4488786421365	5.23892441920652	5.43013611738862	5.38813870195898	5.52883699349664	5.46159371591274	5.83447755885121	5.30880301553579	5.56125584867985	5.55539469716051	5.39756352986814
TCF4-AS1	237749_at	2.78527708057161	2.64588068235672	2.71375654624277	2.89157143663477	2.81256746408861	2.6991803245461	2.68411001406034	2.82360476613666	2.59047390968725	2.76874544825511	2.60922080674673	3.12010022495007
LINC01364	237760_at	3.19904713562522	3.46649527875392	3.28905277881104	3.22858558451747	3.07576937785627	3.32912282909427	3.41431164730396	3.36183978239706	3.29932324926174	3.44619151163473	3.37947259057133	3.25839702778531
HDAC4-AS1	237764_at	3.92963343951346	4.01817564651486	4.32238747155244	4.06822762196538	4.13221739944515	4.14860634213218	3.98651385684515	4.03934336715077	4.20714804324317	4.71027606097824	4.26000131719391	4.48136428450263
SNHG27	237771_s_at	2.20561791498228	2.50417956444261	2.83924430466654	2.4124305736682	2.44036539104601	2.69444709726956	2.29709151548927	2.34467744041158	2.60206812645026	2.37973620099703	2.42186814292055	2.36317182046997
TENT5C-DT	237787_at	3.34732219202653	3.46552290405474	3.21449735030032	3.60399602812903	3.40599479214695	3.44375855737596	3.38573377607749	3.57185090044347	3.7809744771716	3.53472209061298	3.42254513972683	3.12405331686619
SCP2D1-AS1	237793_at	3.59476434335293	3.9269374107828	3.92436922790483	3.64634651240439	3.99872009558577	3.73860120582576	3.69139157834574	3.94083462165783	3.83831259611086	3.86020346749438	3.89013758312258	3.70024847490459
LINC01118	237840_at	5.51843539616817	5.66428530186692	5.73383546488213	5.40018895449108	5.49542777743171	5.49867697103995	5.57116681593554	5.73379278800417	5.63837249157622	5.97283106022006	5.86788464392668	5.87737100553562
LINC01883	237871_x_at	2.78248547520997	2.90680580351884	2.97973997046863	2.85748887671276	2.98365127430403	2.88039031061211	2.89000484158765	3.01037960806433	3.10510274746895	3.19238202003925	2.85408344675721	2.85961740884424
SOX21-AS1	237885_at	3.18716707727253	2.89075008898731	3.16065678714517	3.22059031890483	2.94448407076915	2.9927440417185	3.00334087064999	2.94341639683961	3.18176365887952	2.7258139689611	3.12819073366893	2.8292515826722
LINC02981	237930_at	2.60989272642753	2.3497557861207	2.66739899453294	2.24323097339423	2.28565002513711	2.34905374955676	2.4471169332789	2.24131346542032	2.70642358831908	2.57170605112446	2.41398537959631	2.944727833638
SNRK-AS1	237942_at	3.11236040993648	3.08193874756741	3.01000965795481	3.16400167441137	3.0841889514292	3.08193874756741	3.03272745117098	2.89282819419953	3.10709583555008	3.29552957300864	3.54885007438504	3.08715224943538
LINC00347	237980_at	2.65688741848543	2.56252648175441	2.88389284400992	2.58727234126934	2.95104008310939	2.78233066658798	2.74464961720125	2.72878012783228	2.72425896974963	2.57669747240016	2.74845030458186	2.88640923885505
CRNDE	238021_s_at	7.51489572709295	7.45364618589707	7.30763062044671	7.67438859125771	7.53262903236368	7.61701013741768	7.3494246834135	7.00526725178495	7.39693044101445	7.1522738242888	7.30928247364484	7.26604023276971
SCAMP1-AS1	238039_at	6.23934106431323	6.06869000997921	5.96629786504655	5.9687653778811	5.85963966902159	5.7406361304894	5.99301622098453	6.10942073193773	5.94919773665659	5.89787484237248	6.12981081415666	5.91941072486255
ATP8B1-AS1	238055_at	3.48686817532197	3.18902330915024	3.37465246287529	3.21994262701426	3.04127792526355	3.41685055476132	3.37311321659223	3.24851711435737	3.00962640794638	3.08835974402004	3.20090605199808	3.3620649401619
RPH3AL-AS1	238091_at	2.75810326834982	2.82217239105587	2.73677522647432	2.7921197270257	2.75795951718495	2.59544980591363	2.93884265618152	2.67605763884433	2.81305474269757	2.78487319444262	2.76667534546892	2.7000360956474
STPG3-AS1	238093_at	5.4029399031779	5.30468145015533	5.41879727010248	5.24882589741515	5.34904446748903	5.43727176761452	5.41694185350455	5.47506239006114	5.42013805178906	5.69956113339579	5.4052109339428	5.43147429412829
GAS6-AS1	238097_at	4.62386799977436	4.57548596434681	4.50820182356174	4.33689249460684	4.78569858444106	4.50820182356174	4.36734895569689	4.66031317491916	4.38279291824298	4.71980784277468	4.50986498687809	4.55486653744596
SMIM2-AS1	238113_at	3.12552175356733	3.29525533379482	3.48180390641214	3.42731913478168	3.28287434164682	3.31850192865412	3.23729925068817	3.38931638337543	3.26201652771479	3.63158170647066	3.6202571153037	3.75581490308635
LINC02361	238141_s_at	5.06400320814951	5.0949489096286	4.98270419617683	4.945236023539	5.05352366018509	4.93300958666619	5.14023141141133	5.14023141141133	5.01625045321911	5.22833284670459	5.14520702486294	5.40906104547478
PDZRN3-AS1	238165_at	2.53110245395455	2.8000720032932	2.64182453102674	2.70102955586519	2.79373983124069	2.8190522876417	2.61548821586202	2.6967394785104	2.69480010553898	2.90078410593191	2.82860476884722	2.75737543841849
MUC12-AS1	238180_at	5.29967521847906	5.56464136701753	5.42426674353652	5.15086874906521	5.25930964566175	5.42426674353652	5.54734393475216	5.37082427927034	5.41195931406639	5.69609496254594	5.66166508627766	5.59979210799612
IBA57-DT	238188_at	2.77968785558432	2.8593815910549	2.61081686860557	2.80493634416901	2.96802860353711	2.91804546705055	2.8095288944723	2.74939783208718	2.91804546705055	2.6356522671625	2.75717691567162	2.68219735207376
CASC16	238211_at	3.56866522504475	3.23732508561956	3.27523202793383	3.28520900799359	3.15646696474828	2.98294562818143	3.07156508734253	3.18988455867538	3.5343083661749	3.35886009247855	3.1059682192996	2.84715812136896
EPHA5-AS1	238241_at	5.37121391914329	5.01258743378109	5.45471901663566	5.20751669778057	5.3176229723006	5.4109095190704	5.21632532561331	5.27650430620074	5.33310347621235	5.37712600552594	5.54014505802831	5.37886680443109
LINC02264	238251_at	2.61317747756192	2.4798372635491	2.5816743553691	2.30523684789895	2.61917680064901	2.54590133379209	2.37623667085076	2.55477524257956	2.70970665501048	2.54590133379209	2.49108736591752	2.58821914823585
LINC02269	238284_at	2.47410697650704	2.79835367543537	2.73781806837896	2.49922620133623	2.74988493746449	2.82364152988402	2.65605628352847	2.76421355959563	2.2756038551895	2.82111199744565	2.60666684283193	2.80508605954506
PHC2-AS1	238290_at	4.24731503979459	4.66927377759734	4.26051727767903	4.54877504045476	4.4675921288155	4.58089295808274	4.21911602602197	4.54218708811447	4.58089295808274	4.25582334508253	4.49404869614832	4.57890695195934
LINC00845	238298_at	3.21044418198135	3.18447198612326	3.54522453084402	3.19707460419908	3.06953137478666	3.21078441055484	3.25574838022458	3.23034674308056	2.98711465027712	3.19379646775665	2.91615578248981	3.21787567208544
LINC01607	238369_s_at	3.04123574627328	2.86255710842802	3.01258290817346	2.73947024044628	3.04396623259163	2.85522933268982	2.74422248513914	2.99540696004335	2.7443361945659	2.63134321021941	2.77198802889024	2.90460232279367
LINC00226	238387_s_at	2.86462196891336	2.78531737146379	2.87343993901675	2.68030946142247	2.95667350048461	2.70474745112969	2.96951579940451	2.85961740884424	3.10287166317865	3.03303488214153	2.80303607509814	3.27002094068716
LBX2-AS1	238422_at	5.69226347117585	5.72681962623341	5.61654953122542	5.68852135554081	5.72902374328255	5.77676069201896	5.72935973753093	5.7244357242789	5.71859711821075	5.87146564786564	5.63335994688593	5.70894054653587
DLGAP1-AS1	238432_at	4.53307757148269	4.63596898334801	4.65897025011242	4.51347367725325	4.78180798357249	4.40009498652656	4.55578923753616	4.39353354349713	4.37550842371413	4.57378507792485	4.29877797794562	4.24684497213093
CHD1-DT	238456_at	2.95140235024952	3.11286011669459	2.98312698562086	2.97481025377746	3.07055247025965	3.38730737852088	2.72908288453487	3.14587528579718	3.11070311911263	2.91866373402404	3.09968571268872	3.06712320038545
IQCH-AS1	238485_at	4.46674102686632	4.63491405516741	4.37673284730359	4.68623266240516	4.52738875737161	4.49607711565745	4.38519868249303	4.37020631314354	4.55065237044259	4.40366560617251	4.56863827330949	4.45418452737198
TAF1A-AS1	238491_at	3.52011339701777	3.49022931607922	3.59248210782165	3.53229490615565	3.60399602812903	3.33234617338396	3.61696298140507	3.56419095387803	3.52535888749598	3.71112732598218	3.85525488818925	3.43811506532386
SUGT1-DT	238501_at	3.52244484467518	3.34956054529695	3.46003928911139	3.41396953295826	3.08537068829127	3.50893774857405	3.05013518283716	3.37547638134334	3.05427082435152	3.12615108593714	3.46542458030597	2.81204067965864
UBL7-DT	238511_at	5.28821250602947	5.45364312255091	5.53893835540362	5.50309040511631	5.33181722189364	5.52819379007706	5.07914510960825	5.31535248904568	5.30957092075114	5.32749856393446	5.21897843472274	5.36108039612674
CHKB-DT	238557_at	4.92547033962097	4.85165246393817	4.94886023613831	4.70665928016682	4.59954240287411	4.64476923022699	4.81714168939767	4.91330801302862	4.86457291901209	4.74585647799318	4.92782225361841	4.97835386780966
AFTPH-DT	238559_at	2.45553871568486	2.34948579704607	2.24818902155336	2.52819165013559	2.44176075755624	2.35136400960727	2.31504489227995	2.52274316418814	2.32514970380189	2.06229270297412	2.37163981479067	2.21867489243544
LINC02562	238632_at	2.90291708781356	2.76400936582668	2.90482875803291	2.80925721618067	2.87995489911968	2.71805760169912	2.66830039104131	2.49821687710677	3.08735573110464	2.78841938277869	2.69450505949618	2.82156340399937
LINC01770	238639_x_at	5.14876772310124	5.05647565213762	5.24410627540661	4.9564131214126	5.28173979306	5.22263767380017	4.94684039559382	5.2317959134896	4.96580577211574	4.99639011692682	5.08087947234319	5.55335848935783
TMEM51-AS1	238641_at	4.60316498230808	4.97657372185682	4.70808993115177	4.9223400396754	4.86743253514113	4.77315488987395	4.88362736945536	5.06948748627015	4.75788669158087	4.84836682057974	4.85692124908672	5.00208935309531
STXBP5-AS1	238685_at	3.00430158219649	3.39497543363415	3.21712241742627	3.3637590188242	3.39975907149636	3.21025893824023	3.33046407055231	3.54060351189069	3.01424032999737	3.52591929823832	3.39962481547868	3.27961411011456
SNHG10	238691_at	2.72416044888927	2.87702693153202	2.92793095934866	2.53024619111769	2.7930372028891	2.72918353386308	2.7930372028891	2.79865201065673	2.77849183663901	2.6317685642962	2.83342746870641	2.62991986799883
SPINT1-AS1	238742_x_at	4.06667390032472	4.11324538272075	4.07425194752423	3.94174986108703	4.1090674507367	3.96968413980366	4.12287966669352	4.0939229823362	3.80041320262396	3.90539019393426	4.1238518587664	4.25263884945458
LINC02731	238872_at	3.6731920193794	3.71750164413693	3.9372081410038	3.79100566535707	3.97400586845212	3.81851269532909	3.70473479755614	4.1412437251718	3.77734916688749	4.10054497907162	3.83329784414127	3.9275444961571
PARTICL	238887_at	5.06195763739962	4.9541109323927	5.00634048638698	4.3157479831279	5.09861426943314	4.8682995591685	4.81891405737432	4.94313797069809	5.01130649677545	5.0934338128187	4.78434454919091	5.05009285358632
ATP2B1-AS1	238893_at	3.34859776382387	3.30356206584476	3.04970638270247	3.42294600866459	3.47999599733898	3.48153966070651	3.25204763325722	3.40558855951752	3.42117684704261	3.25259434926398	3.46542458030597	3.39422302097093
FOXP4-AS1	238898_at	2.52297304402105	2.89277559387444	2.67251893391532	2.73975048664518	2.73670507292999	2.73512082213393	2.73210242533556	3.02210188172796	2.63095509158774	2.70655855539432	2.68296841822994	2.72445436402594
LINC01679	238926_at	4.75960430950532	4.67452440454166	5.24538267289925	5.08506791871621	4.57080371178036	4.60291660143275	5.0154247780931	4.93936313331723	5.00185074109873	5.01814142307752	4.9753718839921	5.30291663597968
SP2-AS1	238953_at	3.93042741495337	4.00059652447201	3.26735576586041	3.33528203764825	3.96618316648099	3.36298689454432	3.83263177013701	3.57995237428634	3.41890284375304	3.80692415367936	3.51916368392795	3.32160840954387
HPS1-AS1	238979_at	4.67723920264015	4.41124734770475	4.2258384388575	4.34237389949745	4.47734324268375	4.57005429834821	4.22051503240992	4.65730877144618	4.52241992482999	4.69807343707617	4.47734324268375	4.50180148236657
PSORS1C3	238997_at	4.04217114155913	3.93202892384621	3.84463077148178	3.8377997231919	4.08902806304185	4.1688454609649	3.82436565371203	3.94124001111292	3.81757549734258	4.3141154215834	4.11371850268982	3.98662234895762
CT66	239113_at	3.26049318705761	3.24318131712273	3.2672729978735	3.23016982043141	3.25745452196521	3.07610445164821	3.1017506842405	3.09968571268872	2.96140382628479	2.98264895150478	2.92582499811047	2.88240933797055
UNC5B-AS1	239136_at	3.88658085309349	3.97313342659124	4.14191184842971	4.0941574646409	4.24545900686041	4.04050185444924	4.14191184842971	4.1610732386694	4.29575997055495	4.46595076770252	4.48522050103073	4.02600584939312
HOTAIR	239153_at	2.17049955273426	2.14764109075561	2.48123192445729	2.33671832328298	2.15943258465326	2.21134403492964	2.25218851712501	2.167488570879	2.16357612339263	2.50272308534706	2.21134403492964	2.14962510807891
DAPK1-IT1	239162_at	3.28130116125946	3.35257826256479	3.46945135992656	3.45586509535369	3.2965203377366	3.35735757773698	3.20457951195394	3.04585485223112	3.50694424993752	3.23206285400144	3.36597858031715	2.91878934772549
SERPINB9P1	239186_at	4.43755881698776	4.41687405509898	4.04658705208516	4.44073538175451	4.39847405668137	4.41372561696218	4.24736703495792	4.65990792977077	4.31241932529617	4.37054880809809	4.35062654149135	4.38848153034291
TRG-AS1	239237_at	3.93573254361001	4.07833369540281	4.14327676726279	4.10229704186037	4.09422790449926	4.093167723754	4.06164692811295	4.15884280308487	4.2571089113216	4.20693598346477	4.11337027189173	4.1357759338622
BANCR	239239_at	4.88916072344301	4.44918867454912	4.81589767590718	4.78850808449315	4.65733012437844	4.76879482442068	4.77745026681463	4.90983304390816	4.91181819250944	5.04559324109285	4.77787030575467	4.74880277974172
TMEM123-DT	239241_at	3.87123682973846	3.89948429977793	4.21093503941234	3.68809161386986	4.05158110513266	3.69261052569399	4.05045797889644	3.83779990006972	3.88025576329583	4.27401150205079	4.11105227517935	4.27117899314936
SLC25A5-AS1	239242_at	3.56102561899479	3.57845016682105	3.73556435806878	3.82773635039433	3.64051137982681	3.71461380215536	3.54876327750462	3.72925332838036	3.41703279618595	3.86773783512675	3.68368074595182	3.59028461286665
SDCBP2-AS1	239248_at	4.52939180525352	4.61583656018603	4.33493674037329	4.54048298894508	4.66260486641294	4.54944476540129	4.43364253176237	4.70613721618428	4.40810914365078	4.94342982176152	4.82091879869243	4.34446631806494
LINC01857	239287_at	2.44612498497	2.31130873641039	2.43782625229338	2.66691564179892	2.70516028516161	2.5246655066516	2.46860947504271	2.35045234331492	2.45052899441717	2.60452040073364	2.5344631078476	2.48393757262311
DNAJC27-AS1	239325_at	3.04441252667079	2.76028682951964	2.98539562227894	2.95520869121586	2.99766354709939	2.84243349593856	2.84347345421363	3.05292753309022	3.05763156757095	3.00028801051219	3.12888443132984	3.28289885756343
NAPA-AS1	239362_at	4.68762504558055	4.89726135935358	4.73223160306955	5.04526010996443	4.93708943916514	4.41226105741702	4.85579717713595	4.98145719191404	4.73249982349707	4.92616415236906	4.76875571662631	4.89873987374224
LINC01133	239370_at	8.47399763422554	8.4416466387518	8.28426401623378	8.84731007709725	8.64780695624183	8.79133201371228	8.18043953553389	8.19283230812296	8.37189691525641	8.51996027675397	8.37096880680551	8.37332824995818
LINC01554	239380_at	3.03867091907526	3.23205955798302	3.22971701486232	3.08502465319904	3.15573045753192	3.23711186307443	3.00598597242811	3.28675847805199	3.22916751159499	3.2258914646491	3.07106873587253	3.27942637437386
ARRDC3-AS1	239395_at	4.80073566861009	4.80053350044951	4.90961959390484	5.25651824702168	4.96494312767538	4.98696752810443	4.90022575635143	4.73154372579598	4.84419937043822	4.84217986266799	4.85854698326293	4.95042917722073
LINC01187	239420_at	2.71902269957979	2.80423773099723	2.59330257513538	3.1497721623665	3.05012670703342	2.69419056691891	2.60855895949462	2.92356660769132	2.60372202758786	2.63083280709159	2.78322401394834	2.98627976300777
PAK6-AS1	239470_at	3.14318846752054	3.22973467655094	2.92128035694788	2.85122186445411	2.95886001987999	2.90875380263718	2.8793344469087	3.03980551777674	2.92128035694788	2.78013338094234	2.93378481126895	2.9087759026268
LINC00608	239506_s_at	3.34631870318039	3.27804031317198	3.65475025402891	3.68979369975911	3.4564101273048	3.40485996986427	3.03507007473037	3.37555743534492	3.42221309659541	3.64446187172548	3.56780673495253	3.34006191064397
FLJ16779	239509_at	3.48640609558353	3.62120493141721	3.72095904818909	3.70018972404456	3.99178048150738	3.46748740519451	3.59117092965122	4.26525283291537	3.5920640664995	3.72200415760958	3.69621169078355	3.64771603736726
LINC02478	239517_at	3.0241671459437	2.94072935154088	2.61485284871109	3.09709719864116	3.09339094633583	3.1432784394893	3.2339343986639	3.34843656476635	2.93034608665136	3.51683660031055	2.84347345421363	3.19422139830818
LMO7DN	239553_at	2.76450278793631	2.75103012064261	2.67199432043351	2.49143186580389	2.99131525078868	2.55652218772987	2.73593825926062	2.50056667117114	2.6223588468462	2.72044630697397	2.96065472238336	2.95057607075848
FZD10-AS1	239569_at	4.71587274700773	4.73280296703456	4.36888058944212	4.64555455908533	4.79998916951706	4.6382035114033	4.67393482375593	5.11846137381109	4.89569734640661	4.72803272864553	4.88861717922824	4.50005854955684
LINC02388	239584_at	3.11060307531086	3.19317113676699	3.13457151332168	3.13247935058699	3.06251429672035	3.28237404159334	2.92128035694788	3.22127962553854	3.06930105520608	3.22120936549212	3.08887840985159	2.98410420991437
BRWD1-AS2	239602_at	3.78409935472493	3.75459321982684	3.68042115913121	3.60571302875763	3.85556644019205	3.72471016264085	3.91076501509102	3.80503082066671	3.44796849918966	3.64922148442702	3.77573361618491	3.79559863207096
GHRLOS	239617_at	4.41557068428575	4.33025458263174	4.26051727767903	4.34217173197979	4.37403907633143	4.28150309053092	4.28383290467193	4.26164143467027	4.34624496056326	4.37792318002395	4.45414019137698	4.55576322390207
LINC01977	239639_at	2.50529462154997	2.56332189996532	2.79548447784922	2.65428952875306	2.74169939701346	2.74490167290896	2.64584515680915	2.80493634416901	2.65545824467935	3.0451218126648	2.77181087289084	2.672870772472
SENCR	239641_at	5.22990789729108	5.20178555824627	5.24597844164524	5.51806859849347	5.49280428171413	5.30854612974547	5.52951018472161	5.52901137448428	5.39602184412548	5.27034079874551	5.35035357392553	5.33768136279392
LHFPL3-AS2	239656_at	4.01109226139693	4.01576817329333	4.0456684266382	4.24206123242416	4.14331614507983	3.85999444897252	4.11150429746242	4.35478834192547	4.08334346676316	3.99645997876585	3.95022048678085	3.87673664775124
LINC00900	239675_at	2.95140235024952	3.34853528619967	3.46003928911139	3.039991332292	3.2702107954648	3.72388910724107	2.89315089562321	3.2936988737076	3.04461140016275	3.57924802627176	3.03022925831037	3.15462034244013
LINC02909	239691_at	2.4736508383988	2.44412402041476	2.55125128509952	2.43015600325667	2.36386480326802	2.31257614096002	2.38673051078033	2.43417866638512	2.68376706149093	2.54256252689654	2.38349908600321	2.49641498165864
ITPR1-DT	239764_at	2.61939347099279	2.77352945299378	2.64818116068448	2.58836414165686	2.65196392460864	2.54290372251758	2.69214480768543	2.64428646869802	2.76152336079786	2.37720558178388	2.73049965365908	2.88584025588111
LINC00545	239781_at	4.19764239997495	4.15596279572829	3.880585764063	4.01280083410134	4.07992191498609	4.09403644529075	4.09141658241764	4.10815097559542	4.28992933831437	4.18377157417173	3.89087975642076	4.11647749762359
LINC01354	239822_at	2.04754067499535	2.39283833815061	2.44174184778518	2.36774581088298	2.23973482603438	2.20890093346559	2.36706406881089	2.17188552378706	2.3835222224199	2.81891866274406	2.31161260586436	2.55272737819286
SNHG26	239823_at	3.12868205375196	2.89793431196297	3.13318273989809	3.09213420690755	3.11763104326695	2.76567500704097	3.12868205375196	3.18194802836408	3.04416138717932	3.36979359726628	3.44511607018125	3.20168860241381
[truncated: 191 more rows]

## Sheet: Delta Table
Delta Table
delta	# med false pos	90th perc false pos	# called	median FDR	90th perc FDR	cutlo	cuthi
[truncated: 63 more rows]

## Sheet: Significant Genes
Significant Pos
[truncated: 40 more rows]

[truncated: 2 more sheets: All Genes, Current Settings]
